# Supplementary material for: Biodiversity and distribution of gelatinous macrozooplankton in the North Sea and adjacent waters - dataset from winter 2022
Source: Data Brief. 2024 Nov 2;57:111100. doi: 10.1016/j.dib.2024.111100 (PMC11617868; doi:10.1016/j.dib.2024.111100)
Supplement: Supplementary file 1 [file mmc1.xlsx]

## Sheet: Appendix1
Station_code	Aequorea vitrina	Aglantha digitale	Beroe spp.	Bolinopsis infundibulum	Clytia spp.	Cyanea spp.	Leuckartiara octona	Mnemiopsis leidyi	Muggiaea atlantica	no_jellies	Physophora hydrostatica	Pleurobrachia pileus	Tima bairdii
Denmark	0	0	0	0	0	0	0	0	0		0	0	0
IBTS_Q1_DK_2022_10		0										0
IBTS_Q1_DK_2022_100		0	0									0	0
IBTS_Q1_DK_2022_101	0	0										0
IBTS_Q1_DK_2022_102		0										0
IBTS_Q1_DK_2022_103		0										0
IBTS_Q1_DK_2022_11		0	0									0
IBTS_Q1_DK_2022_12	0	0									0	0
IBTS_Q1_DK_2022_13		0	1								0	0	0
IBTS_Q1_DK_2022_14		0	1									0
IBTS_Q1_DK_2022_15		0				0						0
IBTS_Q1_DK_2022_16	0	0				0						0
IBTS_Q1_DK_2022_17		0										0
IBTS_Q1_DK_2022_18		0	0									0
IBTS_Q1_DK_2022_19		0	0									0
IBTS_Q1_DK_2022_26		0	0			0		0				0
IBTS_Q1_DK_2022_27			0			0		0
IBTS_Q1_DK_2022_28		0	0			0	0	0				0
IBTS_Q1_DK_2022_29	0	0				0	0	0				0
IBTS_Q1_DK_2022_30		0										0
IBTS_Q1_DK_2022_31		0				0		0				0
IBTS_Q1_DK_2022_32						0		0
IBTS_Q1_DK_2022_33						0	0	0				0
IBTS_Q1_DK_2022_42	0	0	1									0
IBTS_Q1_DK_2022_43		0	0				0					0
IBTS_Q1_DK_2022_44		0	0				0					0	0
IBTS_Q1_DK_2022_45		0	0									0	0
IBTS_Q1_DK_2022_46		0	0									0	0
IBTS_Q1_DK_2022_47		0										0	0
IBTS_Q1_DK_2022_48		0		0		0	0	0				0
IBTS_Q1_DK_2022_49		0				0		0				0
IBTS_Q1_DK_2022_54		0									0	0	0
IBTS_Q1_DK_2022_55		0		0								0	0
IBTS_Q1_DK_2022_56		0		1							0	0	0
IBTS_Q1_DK_2022_57		0	1									0	0
IBTS_Q1_DK_2022_58		0	1								0	0	0
IBTS_Q1_DK_2022_59		0										0
IBTS_Q1_DK_2022_60		0	1									0
IBTS_Q1_DK_2022_69		0										0	0
IBTS_Q1_DK_2022_70		0	1	1								0	0
IBTS_Q1_DK_2022_71	1	0		1								0	0
IBTS_Q1_DK_2022_72	0	0		1								0	0
IBTS_Q1_DK_2022_73	0	0										0	0
IBTS_Q1_DK_2022_74		0										0	0
IBTS_Q1_DK_2022_75		0									0	0	0
IBTS_Q1_DK_2022_84	0	0	1	1								0	0
IBTS_Q1_DK_2022_85	0	0	0	1								0
IBTS_Q1_DK_2022_86	0	0	1									0	0
IBTS_Q1_DK_2022_87	0	0				0	0	0				0
IBTS_Q1_DK_2022_9		0										0
IBTS_Q1_DK_2022_91		0			0	0	0	0				0
IBTS_Q1_DK_2022_92	1	0	1									0	0
IBTS_Q1_DK_2022_93		0							0			0
IBTS_Q1_DK_2022_98		0					0					0
IBTS_Q1_DK_2022_99		0	0								0	0	0
Sweden	0	1	0	0		0		0		0		0	0
IBTS_Q1_SW_2022_101		1	0	0		0		0				0
IBTS_Q1_SW_2022_102	0		0									0	0
IBTS_Q1_SW_2022_103	0											0
IBTS_Q1_SW_2022_104	0											0
IBTS_Q1_SW_2022_105	0	1										0
IBTS_Q1_SW_2022_106		1	0									0	0
IBTS_Q1_SW_2022_107		1										0
IBTS_Q1_SW_2022_108		1										0
IBTS_Q1_SW_2022_109		1										0
IBTS_Q1_SW_2022_110		1	0									0
IBTS_Q1_SW_2022_111		1	0									0
IBTS_Q1_SW_2022_112		1	0									0
IBTS_Q1_SW_2022_113		1	0									0
IBTS_Q1_SW_2022_114		1										0
IBTS_Q1_SW_2022_115		1										0
IBTS_Q1_SW_2022_116		1										0
IBTS_Q1_SW_2022_117		1										0
IBTS_Q1_SW_2022_118			0
IBTS_Q1_SW_2022_119										0
IBTS_Q1_SW_2022_120										0
IBTS_Q1_SW_2022_121			0									0
IBTS_Q1_SW_2022_122		1
IBTS_Q1_SW_2022_123		1	0			0
IBTS_Q1_SW_2022_124		1	0									0
IBTS_Q1_SW_2022_125		1	0			0
IBTS_Q1_SW_2022_126		1	0
IBTS_Q1_SW_2022_127		1	0			0						0
IBTS_Q1_SW_2022_128			0			0						0
IBTS_Q1_SW_2022_129			0
IBTS_Q1_SW_2022_130		1	0
IBTS_Q1_SW_2022_131		1	0			0							0
IBTS_Q1_SW_2022_132		1	0			0
IBTS_Q1_SW_2022_133		1	0			0						0
IBTS_Q1_SW_2022_134		1	0			0
IBTS_Q1_SW_2022_135		1	0									0
IBTS_Q1_SW_2022_136			0
IBTS_Q1_SW_2022_137		1	0			0						0
IBTS_Q1_SW_2022_138		1	0									0
IBTS_Q1_SW_2022_139	0		0
IBTS_Q1_SW_2022_140		1	0
IBTS_Q1_SW_2022_141		1	0									0
IBTS_Q1_SW_2022_142		1										0
IBTS_Q1_SW_2022_143												0
IBTS_Q1_SW_2022_144												0
IBTS_Q1_SW_2022_145												0
IBTS_Q1_SW_2022_146												0
	Aequorea vitrina	Aglantha digitale	Beroe spp.	Bolinopsis infundibulum	Clytia spp.	Cyanea spp.	Leuckartiara octona	Mnemiopsis leidyi	Muggiaea atlantica		Physophora hydrostatica	Pleurobrachia pileus	Tima bairdii
Danish dataset
Number of stations without any size information for this species	2	0	10	6	0	0	0	0	0		0	0	0
Number of stations this species was present	13	51	23	8	1	13	9	11	1		7	52	22
Swedish dataset
Number of stations without any size information for this species	0	31	0	0	0	0	0	0	0		0	0	0
Number of stations this species was present	5	31	28	1	0	10	0	1	0		0	31	3
