# Supplementary material for: Biodiversity and distribution of gelatinous macrozooplankton in the North Sea and adjacent waters - dataset from winter 2022
Source: Data Brief. 2024 Nov 2;57:111100. doi: 10.1016/j.dib.2024.111100 (PMC11617868; doi:10.1016/j.dib.2024.111100)
Supplement: Supplementary file 2 [file mmc2.xlsx]

## Sheet: FINAL_submitted_data_in_Brief
Country	Season	Cruise_code	Day	Month	Year	Area	Station_code	Lat(decimal)	Lon(decimal)	Vol_filt_m3	Sensor_depth_m	Species_group	Species	Vol_total_L	Vol_sub_L	Subsampling_factor	Count	Size(mm)	Abundance(ind.1000m-3)	Abundance(ind.m-2)	Total_WW(g.m-3)	Total_WW(g.m-2)	Reference_WW
Denmark	winter	IBTS_Q1_DK_2022	28	1	2022	North sea	IBTS_Q1_DK_2022_9	57.4122	7.84892	12376.5	100	Ctenophora	Pleurobrachia pileus	1	1	1	1	13.64	0.0807981	0.00807981	3.98949e-05	0.00398949	Mutlu, E., Bingel, F., 1999. Distribution and abundance of ctenophores, and their zooplankton food in the Black Sea. I. Pleurobrachia pileus. Mar. Biol. 135, 589-601.
Denmark	winter	IBTS_Q1_DK_2022	28	1	2022	North sea	IBTS_Q1_DK_2022_9	57.4122	7.84892	12376.5	100	Ctenophora	Pleurobrachia pileus	1	1	1	1	8.88	0.0807981	0.00807981	1.35265e-05	0.00135265	Mutlu, E., Bingel, F., 1999. Distribution and abundance of ctenophores, and their zooplankton food in the Black Sea. I. Pleurobrachia pileus. Mar. Biol. 135, 589-601.
Denmark	winter	IBTS_Q1_DK_2022	28	1	2022	North sea	IBTS_Q1_DK_2022_9	57.4122	7.84892	12376.5	100	Ctenophora	Pleurobrachia pileus	1	1	1	1	13.72	0.0807981	0.00807981	4.04872e-05	0.00404872	Mutlu, E., Bingel, F., 1999. Distribution and abundance of ctenophores, and their zooplankton food in the Black Sea. I. Pleurobrachia pileus. Mar. Biol. 135, 589-601.
Denmark	winter	IBTS_Q1_DK_2022	28	1	2022	North sea	IBTS_Q1_DK_2022_9	57.4122	7.84892	12376.5	100	Ctenophora	Pleurobrachia pileus	1	1	1	1	9.51	0.0807981	0.00807981	1.60768e-05	0.00160768	Mutlu, E., Bingel, F., 1999. Distribution and abundance of ctenophores, and their zooplankton food in the Black Sea. I. Pleurobrachia pileus. Mar. Biol. 135, 589-601.
Denmark	winter	IBTS_Q1_DK_2022	28	1	2022	North sea	IBTS_Q1_DK_2022_9	57.4122	7.84892	12376.5	100	Ctenophora	Pleurobrachia pileus	1	1	1	1	14.86	0.0807981	0.00807981	4.95077e-05	0.00495077	Mutlu, E., Bingel, F., 1999. Distribution and abundance of ctenophores, and their zooplankton food in the Black Sea. I. Pleurobrachia pileus. Mar. Biol. 135, 589-601.
Denmark	winter	IBTS_Q1_DK_2022	28	1	2022	North sea	IBTS_Q1_DK_2022_9	57.4122	7.84892	12376.5	100	Ctenophora	Pleurobrachia pileus	1	1	1	1	16.58	0.0807981	0.00807981	6.52437e-05	0.00652437	Mutlu, E., Bingel, F., 1999. Distribution and abundance of ctenophores, and their zooplankton food in the Black Sea. I. Pleurobrachia pileus. Mar. Biol. 135, 589-601.
Denmark	winter	IBTS_Q1_DK_2022	28	1	2022	North sea	IBTS_Q1_DK_2022_9	57.4122	7.84892	12376.5	100	Ctenophora	Pleurobrachia pileus	1	1	1	1	12.865	0.0807981	0.00807981	3.44269e-05	0.00344269	Mutlu, E., Bingel, F., 1999. Distribution and abundance of ctenophores, and their zooplankton food in the Black Sea. I. Pleurobrachia pileus. Mar. Biol. 135, 589-601.
Denmark	winter	IBTS_Q1_DK_2022	28	1	2022	North sea	IBTS_Q1_DK_2022_9	57.4122	7.84892	12376.5	100	Ctenophora	Pleurobrachia pileus	1	1	1	1	12.865	0.0807981	0.00807981	3.44269e-05	0.00344269	Mutlu, E., Bingel, F., 1999. Distribution and abundance of ctenophores, and their zooplankton food in the Black Sea. I. Pleurobrachia pileus. Mar. Biol. 135, 589-601.
Denmark	winter	IBTS_Q1_DK_2022	28	1	2022	North sea	IBTS_Q1_DK_2022_9	57.4122	7.84892	12376.5	100	Hydrozoa	Aglantha digitale	1	1	1	1	9.3	0.0807981	0.00807981	2.0628e-06	0.00020628	Runge, J.A., Pepin, P., Silvert, W., 1987. Feeding behavior of the Atlantic mackerel Scomber scombrus on the hydromedusa Aglantha digitale. Marine Biology 94 (3), 329-333.
Denmark	winter	IBTS_Q1_DK_2022	28	1	2022	North sea	IBTS_Q1_DK_2022_9	57.4122	7.84892	12376.5	100	Hydrozoa	Aglantha digitale	1	1	1	1	10.16	0.0807981	0.00807981	2.45108e-06	0.000245108	Runge, J.A., Pepin, P., Silvert, W., 1987. Feeding behavior of the Atlantic mackerel Scomber scombrus on the hydromedusa Aglantha digitale. Marine Biology 94 (3), 329-333.
Denmark	winter	IBTS_Q1_DK_2022	28	1	2022	North sea	IBTS_Q1_DK_2022_9	57.4122	7.84892	12376.5	100	Hydrozoa	Aglantha digitale	1	1	1	1	11	0.0807981	0.00807981	2.86174e-06	0.000286174	Runge, J.A., Pepin, P., Silvert, W., 1987. Feeding behavior of the Atlantic mackerel Scomber scombrus on the hydromedusa Aglantha digitale. Marine Biology 94 (3), 329-333.
Denmark	winter	IBTS_Q1_DK_2022	28	1	2022	North sea	IBTS_Q1_DK_2022_9	57.4122	7.84892	12376.5	100	Hydrozoa	Aglantha digitale	1	1	1	1	5.43	0.0807981	0.00807981	7.22395e-07	7.22395e-05	Runge, J.A., Pepin, P., Silvert, W., 1987. Feeding behavior of the Atlantic mackerel Scomber scombrus on the hydromedusa Aglantha digitale. Marine Biology 94 (3), 329-333.
Denmark	winter	IBTS_Q1_DK_2022	28	1	2022	North sea	IBTS_Q1_DK_2022_9	57.4122	7.84892	12376.5	100	Hydrozoa	Aglantha digitale	1	1	1	1	10.5	0.0807981	0.00807981	2.61357e-06	0.000261357	Runge, J.A., Pepin, P., Silvert, W., 1987. Feeding behavior of the Atlantic mackerel Scomber scombrus on the hydromedusa Aglantha digitale. Marine Biology 94 (3), 329-333.
Denmark	winter	IBTS_Q1_DK_2022	28	1	2022	North sea	IBTS_Q1_DK_2022_9	57.4122	7.84892	12376.5	100	Hydrozoa	Aglantha digitale	1	1	1	1	8.98	0.0807981	0.00807981	1.92665e-06	0.000192665	Runge, J.A., Pepin, P., Silvert, W., 1987. Feeding behavior of the Atlantic mackerel Scomber scombrus on the hydromedusa Aglantha digitale. Marine Biology 94 (3), 329-333.
Denmark	winter	IBTS_Q1_DK_2022	28	1	2022	North sea	IBTS_Q1_DK_2022_9	57.4122	7.84892	12376.5	100	Hydrozoa	Aglantha digitale	1	1	1	1	10.16	0.0807981	0.00807981	2.45108e-06	0.000245108	Runge, J.A., Pepin, P., Silvert, W., 1987. Feeding behavior of the Atlantic mackerel Scomber scombrus on the hydromedusa Aglantha digitale. Marine Biology 94 (3), 329-333.
Denmark	winter	IBTS_Q1_DK_2022	28	1	2022	North sea	IBTS_Q1_DK_2022_9	57.4122	7.84892	12376.5	100	Hydrozoa	Aglantha digitale	1	1	1	1	13.81	0.0807981	0.00807981	4.45957e-06	0.000445957	Runge, J.A., Pepin, P., Silvert, W., 1987. Feeding behavior of the Atlantic mackerel Scomber scombrus on the hydromedusa Aglantha digitale. Marine Biology 94 (3), 329-333.
Denmark	winter	IBTS_Q1_DK_2022	28	1	2022	North sea	IBTS_Q1_DK_2022_9	57.4122	7.84892	12376.5	100	Hydrozoa	Aglantha digitale	1	1	1	1	8.72	0.0807981	0.00807981	1.81937e-06	0.000181937	Runge, J.A., Pepin, P., Silvert, W., 1987. Feeding behavior of the Atlantic mackerel Scomber scombrus on the hydromedusa Aglantha digitale. Marine Biology 94 (3), 329-333.
Denmark	winter	IBTS_Q1_DK_2022	28	1	2022	North sea	IBTS_Q1_DK_2022_9	57.4122	7.84892	12376.5	100	Hydrozoa	Aglantha digitale	1	1	1	1	10.09	0.0807981	0.00807981	2.41826e-06	0.000241826	Runge, J.A., Pepin, P., Silvert, W., 1987. Feeding behavior of the Atlantic mackerel Scomber scombrus on the hydromedusa Aglantha digitale. Marine Biology 94 (3), 329-333.
Denmark	winter	IBTS_Q1_DK_2022	28	1	2022	North sea	IBTS_Q1_DK_2022_9	57.4122	7.84892	12376.5	100	Hydrozoa	Aglantha digitale	1	1	1	1	8.75	0.0807981	0.00807981	1.8316e-06	0.00018316	Runge, J.A., Pepin, P., Silvert, W., 1987. Feeding behavior of the Atlantic mackerel Scomber scombrus on the hydromedusa Aglantha digitale. Marine Biology 94 (3), 329-333.
Denmark	winter	IBTS_Q1_DK_2022	28	1	2022	North sea	IBTS_Q1_DK_2022_9	57.4122	7.84892	12376.5	100	Hydrozoa	Aglantha digitale	1	1	1	1	6.69	0.0807981	0.00807981	1.08517e-06	0.000108517	Runge, J.A., Pepin, P., Silvert, W., 1987. Feeding behavior of the Atlantic mackerel Scomber scombrus on the hydromedusa Aglantha digitale. Marine Biology 94 (3), 329-333.
Denmark	winter	IBTS_Q1_DK_2022	28	1	2022	North sea	IBTS_Q1_DK_2022_9	57.4122	7.84892	12376.5	100	Hydrozoa	Aglantha digitale	1	1	1	1	9.86	0.0807981	0.00807981	2.31193e-06	0.000231193	Runge, J.A., Pepin, P., Silvert, W., 1987. Feeding behavior of the Atlantic mackerel Scomber scombrus on the hydromedusa Aglantha digitale. Marine Biology 94 (3), 329-333.
Denmark	winter	IBTS_Q1_DK_2022	28	1	2022	North sea	IBTS_Q1_DK_2022_9	57.4122	7.84892	12376.5	100	Hydrozoa	Aglantha digitale	1	1	1	1	6.94	0.0807981	0.00807981	1.16564e-06	0.000116564	Runge, J.A., Pepin, P., Silvert, W., 1987. Feeding behavior of the Atlantic mackerel Scomber scombrus on the hydromedusa Aglantha digitale. Marine Biology 94 (3), 329-333.
Denmark	winter	IBTS_Q1_DK_2022	28	1	2022	North sea	IBTS_Q1_DK_2022_9	57.4122	7.84892	12376.5	100	Hydrozoa	Aglantha digitale	1	1	1	1	13.7	0.0807981	0.00807981	4.39056e-06	0.000439056	Runge, J.A., Pepin, P., Silvert, W., 1987. Feeding behavior of the Atlantic mackerel Scomber scombrus on the hydromedusa Aglantha digitale. Marine Biology 94 (3), 329-333.
Denmark	winter	IBTS_Q1_DK_2022	28	1	2022	North sea	IBTS_Q1_DK_2022_9	57.4122	7.84892	12376.5	100	Hydrozoa	Aglantha digitale	1	1	1	1	7.92	0.0807981	0.00807981	1.5081e-06	0.00015081	Runge, J.A., Pepin, P., Silvert, W., 1987. Feeding behavior of the Atlantic mackerel Scomber scombrus on the hydromedusa Aglantha digitale. Marine Biology 94 (3), 329-333.
Denmark	winter	IBTS_Q1_DK_2022	28	1	2022	North sea	IBTS_Q1_DK_2022_9	57.4122	7.84892	12376.5	100	Hydrozoa	Aglantha digitale	1	1	1	1	7.98	0.0807981	0.00807981	1.53045e-06	0.000153045	Runge, J.A., Pepin, P., Silvert, W., 1987. Feeding behavior of the Atlantic mackerel Scomber scombrus on the hydromedusa Aglantha digitale. Marine Biology 94 (3), 329-333.
Denmark	winter	IBTS_Q1_DK_2022	28	1	2022	North sea	IBTS_Q1_DK_2022_9	57.4122	7.84892	12376.5	100	Hydrozoa	Aglantha digitale	1	1	1	1	7.99	0.0807981	0.00807981	1.5342e-06	0.00015342	Runge, J.A., Pepin, P., Silvert, W., 1987. Feeding behavior of the Atlantic mackerel Scomber scombrus on the hydromedusa Aglantha digitale. Marine Biology 94 (3), 329-333.
Denmark	winter	IBTS_Q1_DK_2022	28	1	2022	North sea	IBTS_Q1_DK_2022_9	57.4122	7.84892	12376.5	100	Hydrozoa	Aglantha digitale	1	1	1	1	7.99	0.0807981	0.00807981	1.5342e-06	0.00015342	Runge, J.A., Pepin, P., Silvert, W., 1987. Feeding behavior of the Atlantic mackerel Scomber scombrus on the hydromedusa Aglantha digitale. Marine Biology 94 (3), 329-333.
Denmark	winter	IBTS_Q1_DK_2022	28	1	2022	North sea	IBTS_Q1_DK_2022_9	57.4122	7.84892	12376.5	100	Hydrozoa	Aglantha digitale	1	1	1	1	8.75	0.0807981	0.00807981	1.8316e-06	0.00018316	Runge, J.A., Pepin, P., Silvert, W., 1987. Feeding behavior of the Atlantic mackerel Scomber scombrus on the hydromedusa Aglantha digitale. Marine Biology 94 (3), 329-333.
Denmark	winter	IBTS_Q1_DK_2022	28	1	2022	North sea	IBTS_Q1_DK_2022_9	57.4122	7.84892	12376.5	100	Hydrozoa	Aglantha digitale	1	1	1	1	8.35	0.0807981	0.00807981	1.67187e-06	0.000167187	Runge, J.A., Pepin, P., Silvert, W., 1987. Feeding behavior of the Atlantic mackerel Scomber scombrus on the hydromedusa Aglantha digitale. Marine Biology 94 (3), 329-333.
Denmark	winter	IBTS_Q1_DK_2022	28	1	2022	North sea	IBTS_Q1_DK_2022_9	57.4122	7.84892	12376.5	100	Hydrozoa	Aglantha digitale	1	1	1	1	10.55	0.0807981	0.00807981	2.63789e-06	0.000263789	Runge, J.A., Pepin, P., Silvert, W., 1987. Feeding behavior of the Atlantic mackerel Scomber scombrus on the hydromedusa Aglantha digitale. Marine Biology 94 (3), 329-333.
Denmark	winter	IBTS_Q1_DK_2022	28	1	2022	North sea	IBTS_Q1_DK_2022_9	57.4122	7.84892	12376.5	100	Hydrozoa	Aglantha digitale	1	1	1	1	9.3	0.0807981	0.00807981	2.0628e-06	0.00020628	Runge, J.A., Pepin, P., Silvert, W., 1987. Feeding behavior of the Atlantic mackerel Scomber scombrus on the hydromedusa Aglantha digitale. Marine Biology 94 (3), 329-333.
Denmark	winter	IBTS_Q1_DK_2022	28	1	2022	North sea	IBTS_Q1_DK_2022_9	57.4122	7.84892	12376.5	100	Hydrozoa	Aglantha digitale	1	1	1	1	8.62	0.0807981	0.00807981	1.77891e-06	0.000177891	Runge, J.A., Pepin, P., Silvert, W., 1987. Feeding behavior of the Atlantic mackerel Scomber scombrus on the hydromedusa Aglantha digitale. Marine Biology 94 (3), 329-333.
Denmark	winter	IBTS_Q1_DK_2022	28	1	2022	North sea	IBTS_Q1_DK_2022_9	57.4122	7.84892	12376.5	100	Hydrozoa	Aglantha digitale	1	1	1	1	8.32	0.0807981	0.00807981	1.66018e-06	0.000166018	Runge, J.A., Pepin, P., Silvert, W., 1987. Feeding behavior of the Atlantic mackerel Scomber scombrus on the hydromedusa Aglantha digitale. Marine Biology 94 (3), 329-333.
Denmark	winter	IBTS_Q1_DK_2022	28	1	2022	North sea	IBTS_Q1_DK_2022_9	57.4122	7.84892	12376.5	100	Hydrozoa	Aglantha digitale	1	1	1	1	9.1944	0.0807981	0.00807981	2.01737e-06	0.000201737	Runge, J.A., Pepin, P., Silvert, W., 1987. Feeding behavior of the Atlantic mackerel Scomber scombrus on the hydromedusa Aglantha digitale. Marine Biology 94 (3), 329-333.
Denmark	winter	IBTS_Q1_DK_2022	28	1	2022	North sea	IBTS_Q1_DK_2022_9	57.4122	7.84892	12376.5	100	Hydrozoa	Aglantha digitale	1	1	1	1	9.1944	0.0807981	0.00807981	2.01737e-06	0.000201737	Runge, J.A., Pepin, P., Silvert, W., 1987. Feeding behavior of the Atlantic mackerel Scomber scombrus on the hydromedusa Aglantha digitale. Marine Biology 94 (3), 329-333.
Denmark	winter	IBTS_Q1_DK_2022	28	1	2022	North sea	IBTS_Q1_DK_2022_9	57.4122	7.84892	12376.5	100	Hydrozoa	Aglantha digitale	1	1	1	1	9.1944	0.0807981	0.00807981	2.01737e-06	0.000201737	Runge, J.A., Pepin, P., Silvert, W., 1987. Feeding behavior of the Atlantic mackerel Scomber scombrus on the hydromedusa Aglantha digitale. Marine Biology 94 (3), 329-333.
Denmark	winter	IBTS_Q1_DK_2022	28	1	2022	North sea	IBTS_Q1_DK_2022_10	57.242	7.8389	5912.22	45.3	Ctenophora	Pleurobrachia pileus	1	1	1	1	15.01	0.169141	0.0076621	0.000106295	0.00481517	Mutlu, E., Bingel, F., 1999. Distribution and abundance of ctenophores, and their zooplankton food in the Black Sea. I. Pleurobrachia pileus. Mar. Biol. 135, 589-601.
Denmark	winter	IBTS_Q1_DK_2022	28	1	2022	North sea	IBTS_Q1_DK_2022_10	57.242	7.8389	5912.22	45.3	Hydrozoa	Aglantha digitale	1	1	1	1	6.01	0.169141	0.0076621	1.84318e-06	8.34962e-05	Runge, J.A., Pepin, P., Silvert, W., 1987. Feeding behavior of the Atlantic mackerel Scomber scombrus on the hydromedusa Aglantha digitale. Marine Biology 94 (3), 329-333.
Denmark	winter	IBTS_Q1_DK_2022	28	1	2022	North sea	IBTS_Q1_DK_2022_10	57.242	7.8389	5912.22	45.3	Hydrozoa	Aglantha digitale	1	1	1	1	8.85	0.169141	0.0076621	3.92015e-06	0.000177583	Runge, J.A., Pepin, P., Silvert, W., 1987. Feeding behavior of the Atlantic mackerel Scomber scombrus on the hydromedusa Aglantha digitale. Marine Biology 94 (3), 329-333.
Denmark	winter	IBTS_Q1_DK_2022	28	1	2022	North sea	IBTS_Q1_DK_2022_10	57.242	7.8389	5912.22	45.3	Hydrozoa	Aglantha digitale	1	1	1	1	11.54	0.169141	0.0076621	6.57756e-06	0.000297963	Runge, J.A., Pepin, P., Silvert, W., 1987. Feeding behavior of the Atlantic mackerel Scomber scombrus on the hydromedusa Aglantha digitale. Marine Biology 94 (3), 329-333.
Denmark	winter	IBTS_Q1_DK_2022	28	1	2022	North sea	IBTS_Q1_DK_2022_10	57.242	7.8389	5912.22	45.3	Hydrozoa	Aglantha digitale	1	1	1	1	10.34	0.169141	0.0076621	5.3098e-06	0.000240534	Runge, J.A., Pepin, P., Silvert, W., 1987. Feeding behavior of the Atlantic mackerel Scomber scombrus on the hydromedusa Aglantha digitale. Marine Biology 94 (3), 329-333.
Denmark	winter	IBTS_Q1_DK_2022	28	1	2022	North sea	IBTS_Q1_DK_2022_10	57.242	7.8389	5912.22	45.3	Hydrozoa	Aglantha digitale	1	1	1	1	6.44	0.169141	0.0076621	2.10907e-06	9.55408e-05	Runge, J.A., Pepin, P., Silvert, W., 1987. Feeding behavior of the Atlantic mackerel Scomber scombrus on the hydromedusa Aglantha digitale. Marine Biology 94 (3), 329-333.
Denmark	winter	IBTS_Q1_DK_2022	28	1	2022	North sea	IBTS_Q1_DK_2022_10	57.242	7.8389	5912.22	45.3	Hydrozoa	Aglantha digitale	1	1	1	1	5.76	0.169141	0.0076621	1.69663e-06	7.68574e-05	Runge, J.A., Pepin, P., Silvert, W., 1987. Feeding behavior of the Atlantic mackerel Scomber scombrus on the hydromedusa Aglantha digitale. Marine Biology 94 (3), 329-333.
Denmark	winter	IBTS_Q1_DK_2022	28	1	2022	North sea	IBTS_Q1_DK_2022_10	57.242	7.8389	5912.22	45.3	Hydrozoa	Aglantha digitale	1	1	1	1	10.53	0.169141	0.0076621	5.50172e-06	0.000249228	Runge, J.A., Pepin, P., Silvert, W., 1987. Feeding behavior of the Atlantic mackerel Scomber scombrus on the hydromedusa Aglantha digitale. Marine Biology 94 (3), 329-333.
Denmark	winter	IBTS_Q1_DK_2022	28	1	2022	North sea	IBTS_Q1_DK_2022_10	57.242	7.8389	5912.22	45.3	Hydrozoa	Aglantha digitale	1	1	1	1	6.2	0.169141	0.0076621	1.95852e-06	8.87208e-05	Runge, J.A., Pepin, P., Silvert, W., 1987. Feeding behavior of the Atlantic mackerel Scomber scombrus on the hydromedusa Aglantha digitale. Marine Biology 94 (3), 329-333.
Denmark	winter	IBTS_Q1_DK_2022	28	1	2022	North sea	IBTS_Q1_DK_2022_10	57.242	7.8389	5912.22	45.3	Hydrozoa	Aglantha digitale	1	1	1	1	9.99	0.169141	0.0076621	4.96496e-06	0.000224913	Runge, J.A., Pepin, P., Silvert, W., 1987. Feeding behavior of the Atlantic mackerel Scomber scombrus on the hydromedusa Aglantha digitale. Marine Biology 94 (3), 329-333.
Denmark	winter	IBTS_Q1_DK_2022	28	1	2022	North sea	IBTS_Q1_DK_2022_10	57.242	7.8389	5912.22	45.3	Hydrozoa	Aglantha digitale	1	1	1	1	9.44	0.169141	0.0076621	4.44589e-06	0.000201399	Runge, J.A., Pepin, P., Silvert, W., 1987. Feeding behavior of the Atlantic mackerel Scomber scombrus on the hydromedusa Aglantha digitale. Marine Biology 94 (3), 329-333.
Denmark	winter	IBTS_Q1_DK_2022	28	1	2022	North sea	IBTS_Q1_DK_2022_10	57.242	7.8389	5912.22	45.3	Hydrozoa	Aglantha digitale	1	1	1	1	6.42	0.169141	0.0076621	2.09632e-06	9.49631e-05	Runge, J.A., Pepin, P., Silvert, W., 1987. Feeding behavior of the Atlantic mackerel Scomber scombrus on the hydromedusa Aglantha digitale. Marine Biology 94 (3), 329-333.
Denmark	winter	IBTS_Q1_DK_2022	28	1	2022	North sea	IBTS_Q1_DK_2022_10	57.242	7.8389	5912.22	45.3	Hydrozoa	Aglantha digitale	1	1	1	1	5.52	0.169141	0.0076621	1.56151e-06	7.07364e-05	Runge, J.A., Pepin, P., Silvert, W., 1987. Feeding behavior of the Atlantic mackerel Scomber scombrus on the hydromedusa Aglantha digitale. Marine Biology 94 (3), 329-333.
Denmark	winter	IBTS_Q1_DK_2022	28	1	2022	North sea	IBTS_Q1_DK_2022_10	57.242	7.8389	5912.22	45.3	Hydrozoa	Aglantha digitale	1	1	1	1	8.51	0.169141	0.0076621	3.63183e-06	0.000164522	Runge, J.A., Pepin, P., Silvert, W., 1987. Feeding behavior of the Atlantic mackerel Scomber scombrus on the hydromedusa Aglantha digitale. Marine Biology 94 (3), 329-333.
Denmark	winter	IBTS_Q1_DK_2022	28	1	2022	North sea	IBTS_Q1_DK_2022_10	57.242	7.8389	5912.22	45.3	Hydrozoa	Aglantha digitale	1	1	1	1	10.5	0.169141	0.0076621	5.4712e-06	0.000247845	Runge, J.A., Pepin, P., Silvert, W., 1987. Feeding behavior of the Atlantic mackerel Scomber scombrus on the hydromedusa Aglantha digitale. Marine Biology 94 (3), 329-333.
Denmark	winter	IBTS_Q1_DK_2022	28	1	2022	North sea	IBTS_Q1_DK_2022_10	57.242	7.8389	5912.22	45.3	Hydrozoa	Aglantha digitale	1	1	1	1	9.03	0.169141	0.0076621	4.07713e-06	0.000184694	Runge, J.A., Pepin, P., Silvert, W., 1987. Feeding behavior of the Atlantic mackerel Scomber scombrus on the hydromedusa Aglantha digitale. Marine Biology 94 (3), 329-333.
Denmark	winter	IBTS_Q1_DK_2022	28	1	2022	North sea	IBTS_Q1_DK_2022_10	57.242	7.8389	5912.22	45.3	Hydrozoa	Aglantha digitale	1	1	1	1	7.51	0.169141	0.0076621	2.84617e-06	0.000128932	Runge, J.A., Pepin, P., Silvert, W., 1987. Feeding behavior of the Atlantic mackerel Scomber scombrus on the hydromedusa Aglantha digitale. Marine Biology 94 (3), 329-333.
Denmark	winter	IBTS_Q1_DK_2022	28	1	2022	North sea	IBTS_Q1_DK_2022_10	57.242	7.8389	5912.22	45.3	Hydrozoa	Aglantha digitale	1	1	1	1	8.19	0.169141	0.0076621	3.37029e-06	0.000152674	Runge, J.A., Pepin, P., Silvert, W., 1987. Feeding behavior of the Atlantic mackerel Scomber scombrus on the hydromedusa Aglantha digitale. Marine Biology 94 (3), 329-333.
Denmark	winter	IBTS_Q1_DK_2022	28	1	2022	North sea	IBTS_Q1_DK_2022_10	57.242	7.8389	5912.22	45.3	Hydrozoa	Aglantha digitale	1	1	1	1	8.55	0.169141	0.0076621	3.6652e-06	0.000166033	Runge, J.A., Pepin, P., Silvert, W., 1987. Feeding behavior of the Atlantic mackerel Scomber scombrus on the hydromedusa Aglantha digitale. Marine Biology 94 (3), 329-333.
Denmark	winter	IBTS_Q1_DK_2022	28	1	2022	North sea	IBTS_Q1_DK_2022_10	57.242	7.8389	5912.22	45.3	Hydrozoa	Aglantha digitale	1	1	1	1	7.07	0.169141	0.0076621	2.53006e-06	0.000114612	Runge, J.A., Pepin, P., Silvert, W., 1987. Feeding behavior of the Atlantic mackerel Scomber scombrus on the hydromedusa Aglantha digitale. Marine Biology 94 (3), 329-333.
Denmark	winter	IBTS_Q1_DK_2022	28	1	2022	North sea	IBTS_Q1_DK_2022_10	57.242	7.8389	5912.22	45.3	Hydrozoa	Aglantha digitale	1	1	1	1	11.08	0.169141	0.0076621	6.07597e-06	0.000275242	Runge, J.A., Pepin, P., Silvert, W., 1987. Feeding behavior of the Atlantic mackerel Scomber scombrus on the hydromedusa Aglantha digitale. Marine Biology 94 (3), 329-333.
Denmark	winter	IBTS_Q1_DK_2022	28	1	2022	North sea	IBTS_Q1_DK_2022_10	57.242	7.8389	5912.22	45.3	Hydrozoa	Aglantha digitale	1	1	1	1	5.9	0.169141	0.0076621	1.77797e-06	8.05421e-05	Runge, J.A., Pepin, P., Silvert, W., 1987. Feeding behavior of the Atlantic mackerel Scomber scombrus on the hydromedusa Aglantha digitale. Marine Biology 94 (3), 329-333.
Denmark	winter	IBTS_Q1_DK_2022	28	1	2022	North sea	IBTS_Q1_DK_2022_10	57.242	7.8389	5912.22	45.3	Hydrozoa	Aglantha digitale	1	1	1	1	9.66	0.169141	0.0076621	4.65017e-06	0.000210653	Runge, J.A., Pepin, P., Silvert, W., 1987. Feeding behavior of the Atlantic mackerel Scomber scombrus on the hydromedusa Aglantha digitale. Marine Biology 94 (3), 329-333.
Denmark	winter	IBTS_Q1_DK_2022	28	1	2022	North sea	IBTS_Q1_DK_2022_10	57.242	7.8389	5912.22	45.3	Hydrozoa	Aglantha digitale	1	1	1	1	6.93	0.169141	0.0076621	2.43329e-06	0.000110228	Runge, J.A., Pepin, P., Silvert, W., 1987. Feeding behavior of the Atlantic mackerel Scomber scombrus on the hydromedusa Aglantha digitale. Marine Biology 94 (3), 329-333.
Denmark	winter	IBTS_Q1_DK_2022	28	1	2022	North sea	IBTS_Q1_DK_2022_10	57.242	7.8389	5912.22	45.3	Hydrozoa	Aglantha digitale	1	1	1	1	6.32	0.169141	0.0076621	2.03311e-06	9.21001e-05	Runge, J.A., Pepin, P., Silvert, W., 1987. Feeding behavior of the Atlantic mackerel Scomber scombrus on the hydromedusa Aglantha digitale. Marine Biology 94 (3), 329-333.
Denmark	winter	IBTS_Q1_DK_2022	28	1	2022	North sea	IBTS_Q1_DK_2022_10	57.242	7.8389	5912.22	45.3	Hydrozoa	Aglantha digitale	1	1	1	1	14.46	0.169141	0.0076621	1.02115e-05	0.000462583	Runge, J.A., Pepin, P., Silvert, W., 1987. Feeding behavior of the Atlantic mackerel Scomber scombrus on the hydromedusa Aglantha digitale. Marine Biology 94 (3), 329-333.
Denmark	winter	IBTS_Q1_DK_2022	28	1	2022	North sea	IBTS_Q1_DK_2022_10	57.242	7.8389	5912.22	45.3	Hydrozoa	Aglantha digitale	1	1	1	1	9.54	0.169141	0.0076621	4.53819e-06	0.00020558	Runge, J.A., Pepin, P., Silvert, W., 1987. Feeding behavior of the Atlantic mackerel Scomber scombrus on the hydromedusa Aglantha digitale. Marine Biology 94 (3), 329-333.
Denmark	winter	IBTS_Q1_DK_2022	28	1	2022	North sea	IBTS_Q1_DK_2022_10	57.242	7.8389	5912.22	45.3	Hydrozoa	Aglantha digitale	1	1	1	1	10.13	0.169141	0.0076621	5.10155e-06	0.0002311	Runge, J.A., Pepin, P., Silvert, W., 1987. Feeding behavior of the Atlantic mackerel Scomber scombrus on the hydromedusa Aglantha digitale. Marine Biology 94 (3), 329-333.
Denmark	winter	IBTS_Q1_DK_2022	28	1	2022	North sea	IBTS_Q1_DK_2022_10	57.242	7.8389	5912.22	45.3	Hydrozoa	Aglantha digitale	1	1	1	1	10.51	0.169141	0.0076621	5.48136e-06	0.000248306	Runge, J.A., Pepin, P., Silvert, W., 1987. Feeding behavior of the Atlantic mackerel Scomber scombrus on the hydromedusa Aglantha digitale. Marine Biology 94 (3), 329-333.
Denmark	winter	IBTS_Q1_DK_2022	28	1	2022	North sea	IBTS_Q1_DK_2022_10	57.242	7.8389	5912.22	45.3	Hydrozoa	Aglantha digitale	1	1	1	1	8.5	0.169141	0.0076621	3.62352e-06	0.000164145	Runge, J.A., Pepin, P., Silvert, W., 1987. Feeding behavior of the Atlantic mackerel Scomber scombrus on the hydromedusa Aglantha digitale. Marine Biology 94 (3), 329-333.
Denmark	winter	IBTS_Q1_DK_2022	28	1	2022	North sea	IBTS_Q1_DK_2022_10	57.242	7.8389	5912.22	45.3	Hydrozoa	Aglantha digitale	1	1	1	1	9.34	0.169141	0.0076621	4.35452e-06	0.00019726	Runge, J.A., Pepin, P., Silvert, W., 1987. Feeding behavior of the Atlantic mackerel Scomber scombrus on the hydromedusa Aglantha digitale. Marine Biology 94 (3), 329-333.
Denmark	winter	IBTS_Q1_DK_2022	28	1	2022	North sea	IBTS_Q1_DK_2022_10	57.242	7.8389	5912.22	45.3	Hydrozoa	Aglantha digitale	1	1	1	1	10.79	0.169141	0.0076621	5.76973e-06	0.000261369	Runge, J.A., Pepin, P., Silvert, W., 1987. Feeding behavior of the Atlantic mackerel Scomber scombrus on the hydromedusa Aglantha digitale. Marine Biology 94 (3), 329-333.
Denmark	winter	IBTS_Q1_DK_2022	28	1	2022	North sea	IBTS_Q1_DK_2022_10	57.242	7.8389	5912.22	45.3	Hydrozoa	Aglantha digitale	1	1	1	1	9.48	0.169141	0.0076621	4.4827e-06	0.000203066	Runge, J.A., Pepin, P., Silvert, W., 1987. Feeding behavior of the Atlantic mackerel Scomber scombrus on the hydromedusa Aglantha digitale. Marine Biology 94 (3), 329-333.
Denmark	winter	IBTS_Q1_DK_2022	28	1	2022	North sea	IBTS_Q1_DK_2022_10	57.242	7.8389	5912.22	45.3	Hydrozoa	Aglantha digitale	1	1	1	1	9.34	0.169141	0.0076621	4.35452e-06	0.00019726	Runge, J.A., Pepin, P., Silvert, W., 1987. Feeding behavior of the Atlantic mackerel Scomber scombrus on the hydromedusa Aglantha digitale. Marine Biology 94 (3), 329-333.
Denmark	winter	IBTS_Q1_DK_2022	28	1	2022	North sea	IBTS_Q1_DK_2022_10	57.242	7.8389	5912.22	45.3	Hydrozoa	Aglantha digitale	1	1	1	1	9.24	0.169141	0.0076621	4.26406e-06	0.000193162	Runge, J.A., Pepin, P., Silvert, W., 1987. Feeding behavior of the Atlantic mackerel Scomber scombrus on the hydromedusa Aglantha digitale. Marine Biology 94 (3), 329-333.
Denmark	winter	IBTS_Q1_DK_2022	28	1	2022	North sea	IBTS_Q1_DK_2022_10	57.242	7.8389	5912.22	45.3	Hydrozoa	Aglantha digitale	1	1	1	1	10.11	0.169141	0.0076621	5.08192e-06	0.000230211	Runge, J.A., Pepin, P., Silvert, W., 1987. Feeding behavior of the Atlantic mackerel Scomber scombrus on the hydromedusa Aglantha digitale. Marine Biology 94 (3), 329-333.
Denmark	winter	IBTS_Q1_DK_2022	28	1	2022	North sea	IBTS_Q1_DK_2022_10	57.242	7.8389	5912.22	45.3	Hydrozoa	Aglantha digitale	1	1	1	1	7.59	0.169141	0.0076621	2.90559e-06	0.000131623	Runge, J.A., Pepin, P., Silvert, W., 1987. Feeding behavior of the Atlantic mackerel Scomber scombrus on the hydromedusa Aglantha digitale. Marine Biology 94 (3), 329-333.
Denmark	winter	IBTS_Q1_DK_2022	28	1	2022	North sea	IBTS_Q1_DK_2022_10	57.242	7.8389	5912.22	45.3	Hydrozoa	Aglantha digitale	1	1	1	1	10.79	0.169141	0.0076621	5.76973e-06	0.000261369	Runge, J.A., Pepin, P., Silvert, W., 1987. Feeding behavior of the Atlantic mackerel Scomber scombrus on the hydromedusa Aglantha digitale. Marine Biology 94 (3), 329-333.
Denmark	winter	IBTS_Q1_DK_2022	28	1	2022	North sea	IBTS_Q1_DK_2022_10	57.242	7.8389	5912.22	45.3	Hydrozoa	Aglantha digitale	1	1	1	1	7.46	0.169141	0.0076621	2.80934e-06	0.000127263	Runge, J.A., Pepin, P., Silvert, W., 1987. Feeding behavior of the Atlantic mackerel Scomber scombrus on the hydromedusa Aglantha digitale. Marine Biology 94 (3), 329-333.
Denmark	winter	IBTS_Q1_DK_2022	28	1	2022	North sea	IBTS_Q1_DK_2022_10	57.242	7.8389	5912.22	45.3	Hydrozoa	Aglantha digitale	1	1	1	1	10.99	0.169141	0.0076621	5.98011e-06	0.000270899	Runge, J.A., Pepin, P., Silvert, W., 1987. Feeding behavior of the Atlantic mackerel Scomber scombrus on the hydromedusa Aglantha digitale. Marine Biology 94 (3), 329-333.
Denmark	winter	IBTS_Q1_DK_2022	28	1	2022	North sea	IBTS_Q1_DK_2022_10	57.242	7.8389	5912.22	45.3	Hydrozoa	Aglantha digitale	1	1	1	1	7.16	0.169141	0.0076621	2.59325e-06	0.000117474	Runge, J.A., Pepin, P., Silvert, W., 1987. Feeding behavior of the Atlantic mackerel Scomber scombrus on the hydromedusa Aglantha digitale. Marine Biology 94 (3), 329-333.
Denmark	winter	IBTS_Q1_DK_2022	28	1	2022	North sea	IBTS_Q1_DK_2022_10	57.242	7.8389	5912.22	45.3	Hydrozoa	Aglantha digitale	1	1	1	1	8.65	0.169141	0.0076621	3.74925e-06	0.000169841	Runge, J.A., Pepin, P., Silvert, W., 1987. Feeding behavior of the Atlantic mackerel Scomber scombrus on the hydromedusa Aglantha digitale. Marine Biology 94 (3), 329-333.
Denmark	winter	IBTS_Q1_DK_2022	28	1	2022	North sea	IBTS_Q1_DK_2022_10	57.242	7.8389	5912.22	45.3	Hydrozoa	Aglantha digitale	1	1	1	1	9.87	0.169141	0.0076621	4.84933e-06	0.000219675	Runge, J.A., Pepin, P., Silvert, W., 1987. Feeding behavior of the Atlantic mackerel Scomber scombrus on the hydromedusa Aglantha digitale. Marine Biology 94 (3), 329-333.
Denmark	winter	IBTS_Q1_DK_2022	28	1	2022	North sea	IBTS_Q1_DK_2022_10	57.242	7.8389	5912.22	45.3	Hydrozoa	Aglantha digitale	1	1	1	1	8.1	0.169141	0.0076621	3.29844e-06	0.00014942	Runge, J.A., Pepin, P., Silvert, W., 1987. Feeding behavior of the Atlantic mackerel Scomber scombrus on the hydromedusa Aglantha digitale. Marine Biology 94 (3), 329-333.
Denmark	winter	IBTS_Q1_DK_2022	28	1	2022	North sea	IBTS_Q1_DK_2022_10	57.242	7.8389	5912.22	45.3	Hydrozoa	Aglantha digitale	1	1	1	1	6.93	0.169141	0.0076621	2.43329e-06	0.000110228	Runge, J.A., Pepin, P., Silvert, W., 1987. Feeding behavior of the Atlantic mackerel Scomber scombrus on the hydromedusa Aglantha digitale. Marine Biology 94 (3), 329-333.
Denmark	winter	IBTS_Q1_DK_2022	28	1	2022	North sea	IBTS_Q1_DK_2022_10	57.242	7.8389	5912.22	45.3	Hydrozoa	Aglantha digitale	1	1	1	1	7.79	0.169141	0.0076621	3.05676e-06	0.000138471	Runge, J.A., Pepin, P., Silvert, W., 1987. Feeding behavior of the Atlantic mackerel Scomber scombrus on the hydromedusa Aglantha digitale. Marine Biology 94 (3), 329-333.
Denmark	winter	IBTS_Q1_DK_2022	28	1	2022	North sea	IBTS_Q1_DK_2022_10	57.242	7.8389	5912.22	45.3	Hydrozoa	Aglantha digitale	1	1	1	1	9.42	0.169141	0.0076621	4.42754e-06	0.000200568	Runge, J.A., Pepin, P., Silvert, W., 1987. Feeding behavior of the Atlantic mackerel Scomber scombrus on the hydromedusa Aglantha digitale. Marine Biology 94 (3), 329-333.
Denmark	winter	IBTS_Q1_DK_2022	28	1	2022	North sea	IBTS_Q1_DK_2022_10	57.242	7.8389	5912.22	45.3	Hydrozoa	Aglantha digitale	1	1	1	1	8.9	0.169141	0.0076621	3.96345e-06	0.000179545	Runge, J.A., Pepin, P., Silvert, W., 1987. Feeding behavior of the Atlantic mackerel Scomber scombrus on the hydromedusa Aglantha digitale. Marine Biology 94 (3), 329-333.
Denmark	winter	IBTS_Q1_DK_2022	28	1	2022	North sea	IBTS_Q1_DK_2022_10	57.242	7.8389	5912.22	45.3	Hydrozoa	Aglantha digitale	1	1	1	1	10.06	0.169141	0.0076621	5.03303e-06	0.000227996	Runge, J.A., Pepin, P., Silvert, W., 1987. Feeding behavior of the Atlantic mackerel Scomber scombrus on the hydromedusa Aglantha digitale. Marine Biology 94 (3), 329-333.
Denmark	winter	IBTS_Q1_DK_2022	28	1	2022	North sea	IBTS_Q1_DK_2022_11	57.285	8.2601	6454.27	34.1	Ctenophora	Beroe spp.	1	1	1	1	60	0.154936	0.00528333	0.000804491	0.0274331	Finenko, G.A., Anninsky, B.E., Romanova, Z.A., Abolmasova, G.I., Kideys, A.E., 2001. Chemical composition, respiration and feeding rates of the new alien ctenophore, Beroe ovata, in the Black Sea. Hydrobiologia 451, 177-186.
Denmark	winter	IBTS_Q1_DK_2022	28	1	2022	North sea	IBTS_Q1_DK_2022_11	57.285	8.2601	6454.27	34.1	Ctenophora	Beroe spp.	1	1	1	1	60	0.154936	0.00528333	0.000804491	0.0274331	Finenko, G.A., Anninsky, B.E., Romanova, Z.A., Abolmasova, G.I., Kideys, A.E., 2001. Chemical composition, respiration and feeding rates of the new alien ctenophore, Beroe ovata, in the Black Sea. Hydrobiologia 451, 177-186.
Denmark	winter	IBTS_Q1_DK_2022	28	1	2022	North sea	IBTS_Q1_DK_2022_11	57.285	8.2601	6454.27	34.1	Ctenophora	Pleurobrachia pileus	1	1	1	1	15.92	0.154936	0.00528333	0.000112936	0.00385113	Mutlu, E., Bingel, F., 1999. Distribution and abundance of ctenophores, and their zooplankton food in the Black Sea. I. Pleurobrachia pileus. Mar. Biol. 135, 589-601.
Denmark	winter	IBTS_Q1_DK_2022	28	1	2022	North sea	IBTS_Q1_DK_2022_11	57.285	8.2601	6454.27	34.1	Ctenophora	Pleurobrachia pileus	1	1	1	1	15.41	0.154936	0.00528333	0.00010404	0.00354776	Mutlu, E., Bingel, F., 1999. Distribution and abundance of ctenophores, and their zooplankton food in the Black Sea. I. Pleurobrachia pileus. Mar. Biol. 135, 589-601.
Denmark	winter	IBTS_Q1_DK_2022	28	1	2022	North sea	IBTS_Q1_DK_2022_11	57.285	8.2601	6454.27	34.1	Ctenophora	Pleurobrachia pileus	1	1	1	1	19.42	0.154936	0.00528333	0.000186348	0.00635448	Mutlu, E., Bingel, F., 1999. Distribution and abundance of ctenophores, and their zooplankton food in the Black Sea. I. Pleurobrachia pileus. Mar. Biol. 135, 589-601.
Denmark	winter	IBTS_Q1_DK_2022	28	1	2022	North sea	IBTS_Q1_DK_2022_11	57.285	8.2601	6454.27	34.1	Ctenophora	Pleurobrachia pileus	1	1	1	1	18.56	0.154936	0.00528333	0.000166247	0.00566902	Mutlu, E., Bingel, F., 1999. Distribution and abundance of ctenophores, and their zooplankton food in the Black Sea. I. Pleurobrachia pileus. Mar. Biol. 135, 589-601.
Denmark	winter	IBTS_Q1_DK_2022	28	1	2022	North sea	IBTS_Q1_DK_2022_11	57.285	8.2601	6454.27	34.1	Ctenophora	Pleurobrachia pileus	1	1	1	1	17.3275	0.154936	0.00528333	0.000139814	0.00476767	Mutlu, E., Bingel, F., 1999. Distribution and abundance of ctenophores, and their zooplankton food in the Black Sea. I. Pleurobrachia pileus. Mar. Biol. 135, 589-601.
Denmark	winter	IBTS_Q1_DK_2022	28	1	2022	North sea	IBTS_Q1_DK_2022_11	57.285	8.2601	6454.27	34.1	Ctenophora	Pleurobrachia pileus	1	1	1	1	17.3275	0.154936	0.00528333	0.000139814	0.00476767	Mutlu, E., Bingel, F., 1999. Distribution and abundance of ctenophores, and their zooplankton food in the Black Sea. I. Pleurobrachia pileus. Mar. Biol. 135, 589-601.
Denmark	winter	IBTS_Q1_DK_2022	28	1	2022	North sea	IBTS_Q1_DK_2022_11	57.285	8.2601	6454.27	34.1	Hydrozoa	Aglantha digitale	1	1	1	1	5.45	0.154936	0.00528333	1.39521e-06	4.75767e-05	Runge, J.A., Pepin, P., Silvert, W., 1987. Feeding behavior of the Atlantic mackerel Scomber scombrus on the hydromedusa Aglantha digitale. Marine Biology 94 (3), 329-333.
Denmark	winter	IBTS_Q1_DK_2022	28	1	2022	North sea	IBTS_Q1_DK_2022_11	57.285	8.2601	6454.27	34.1	Hydrozoa	Aglantha digitale	1	1	1	1	7.53	0.154936	0.00528333	2.6207e-06	8.93658e-05	Runge, J.A., Pepin, P., Silvert, W., 1987. Feeding behavior of the Atlantic mackerel Scomber scombrus on the hydromedusa Aglantha digitale. Marine Biology 94 (3), 329-333.
Denmark	winter	IBTS_Q1_DK_2022	28	1	2022	North sea	IBTS_Q1_DK_2022_11	57.285	8.2601	6454.27	34.1	Hydrozoa	Aglantha digitale	1	1	1	1	7.7	0.154936	0.00528333	2.73731e-06	9.33422e-05	Runge, J.A., Pepin, P., Silvert, W., 1987. Feeding behavior of the Atlantic mackerel Scomber scombrus on the hydromedusa Aglantha digitale. Marine Biology 94 (3), 329-333.
Denmark	winter	IBTS_Q1_DK_2022	28	1	2022	North sea	IBTS_Q1_DK_2022_11	57.285	8.2601	6454.27	34.1	Hydrozoa	Aglantha digitale	1	1	1	1	8.74	0.154936	0.00528333	3.5044e-06	0.0001195	Runge, J.A., Pepin, P., Silvert, W., 1987. Feeding behavior of the Atlantic mackerel Scomber scombrus on the hydromedusa Aglantha digitale. Marine Biology 94 (3), 329-333.
Denmark	winter	IBTS_Q1_DK_2022	28	1	2022	North sea	IBTS_Q1_DK_2022_11	57.285	8.2601	6454.27	34.1	Hydrozoa	Aglantha digitale	1	1	1	1	7.63	0.154936	0.00528333	2.68899e-06	9.16947e-05	Runge, J.A., Pepin, P., Silvert, W., 1987. Feeding behavior of the Atlantic mackerel Scomber scombrus on the hydromedusa Aglantha digitale. Marine Biology 94 (3), 329-333.
Denmark	winter	IBTS_Q1_DK_2022	28	1	2022	North sea	IBTS_Q1_DK_2022_11	57.285	8.2601	6454.27	34.1	Hydrozoa	Aglantha digitale	1	1	1	1	7.66	0.154936	0.00528333	2.70965e-06	9.2399e-05	Runge, J.A., Pepin, P., Silvert, W., 1987. Feeding behavior of the Atlantic mackerel Scomber scombrus on the hydromedusa Aglantha digitale. Marine Biology 94 (3), 329-333.
Denmark	winter	IBTS_Q1_DK_2022	28	1	2022	North sea	IBTS_Q1_DK_2022_11	57.285	8.2601	6454.27	34.1	Hydrozoa	Aglantha digitale	1	1	1	1	8.88	0.154936	0.00528333	3.6147e-06	0.000123261	Runge, J.A., Pepin, P., Silvert, W., 1987. Feeding behavior of the Atlantic mackerel Scomber scombrus on the hydromedusa Aglantha digitale. Marine Biology 94 (3), 329-333.
Denmark	winter	IBTS_Q1_DK_2022	28	1	2022	North sea	IBTS_Q1_DK_2022_11	57.285	8.2601	6454.27	34.1	Hydrozoa	Aglantha digitale	1	1	1	1	11.87	0.154936	0.00528333	6.36569e-06	0.00021707	Runge, J.A., Pepin, P., Silvert, W., 1987. Feeding behavior of the Atlantic mackerel Scomber scombrus on the hydromedusa Aglantha digitale. Marine Biology 94 (3), 329-333.
Denmark	winter	IBTS_Q1_DK_2022	28	1	2022	North sea	IBTS_Q1_DK_2022_11	57.285	8.2601	6454.27	34.1	Hydrozoa	Aglantha digitale	1	1	1	1	13.14	0.154936	0.00528333	7.76118e-06	0.000264656	Runge, J.A., Pepin, P., Silvert, W., 1987. Feeding behavior of the Atlantic mackerel Scomber scombrus on the hydromedusa Aglantha digitale. Marine Biology 94 (3), 329-333.
Denmark	winter	IBTS_Q1_DK_2022	28	1	2022	North sea	IBTS_Q1_DK_2022_11	57.285	8.2601	6454.27	34.1	Hydrozoa	Aglantha digitale	1	1	1	1	7.33	0.154936	0.00528333	2.48668e-06	8.47957e-05	Runge, J.A., Pepin, P., Silvert, W., 1987. Feeding behavior of the Atlantic mackerel Scomber scombrus on the hydromedusa Aglantha digitale. Marine Biology 94 (3), 329-333.
Denmark	winter	IBTS_Q1_DK_2022	28	1	2022	North sea	IBTS_Q1_DK_2022_11	57.285	8.2601	6454.27	34.1	Hydrozoa	Aglantha digitale	1	1	1	1	10.61	0.154936	0.00528333	5.1146e-06	0.000174408	Runge, J.A., Pepin, P., Silvert, W., 1987. Feeding behavior of the Atlantic mackerel Scomber scombrus on the hydromedusa Aglantha digitale. Marine Biology 94 (3), 329-333.
Denmark	winter	IBTS_Q1_DK_2022	28	1	2022	North sea	IBTS_Q1_DK_2022_11	57.285	8.2601	6454.27	34.1	Hydrozoa	Aglantha digitale	1	1	1	1	8.87	0.154936	0.00528333	3.60677e-06	0.000122991	Runge, J.A., Pepin, P., Silvert, W., 1987. Feeding behavior of the Atlantic mackerel Scomber scombrus on the hydromedusa Aglantha digitale. Marine Biology 94 (3), 329-333.
Denmark	winter	IBTS_Q1_DK_2022	28	1	2022	North sea	IBTS_Q1_DK_2022_11	57.285	8.2601	6454.27	34.1	Hydrozoa	Aglantha digitale	1	1	1	1	8.07	0.154936	0.00528333	2.99965e-06	0.000102288	Runge, J.A., Pepin, P., Silvert, W., 1987. Feeding behavior of the Atlantic mackerel Scomber scombrus on the hydromedusa Aglantha digitale. Marine Biology 94 (3), 329-333.
Denmark	winter	IBTS_Q1_DK_2022	28	1	2022	North sea	IBTS_Q1_DK_2022_11	57.285	8.2601	6454.27	34.1	Hydrozoa	Aglantha digitale	1	1	1	1	8.47	0.154936	0.00528333	3.2964e-06	0.000112407	Runge, J.A., Pepin, P., Silvert, W., 1987. Feeding behavior of the Atlantic mackerel Scomber scombrus on the hydromedusa Aglantha digitale. Marine Biology 94 (3), 329-333.
Denmark	winter	IBTS_Q1_DK_2022	28	1	2022	North sea	IBTS_Q1_DK_2022_11	57.285	8.2601	6454.27	34.1	Hydrozoa	Aglantha digitale	1	1	1	1	7.98	0.154936	0.00528333	2.93476e-06	0.000100075	Runge, J.A., Pepin, P., Silvert, W., 1987. Feeding behavior of the Atlantic mackerel Scomber scombrus on the hydromedusa Aglantha digitale. Marine Biology 94 (3), 329-333.
Denmark	winter	IBTS_Q1_DK_2022	28	1	2022	North sea	IBTS_Q1_DK_2022_11	57.285	8.2601	6454.27	34.1	Hydrozoa	Aglantha digitale	1	1	1	1	9.77	0.154936	0.00528333	4.35473e-06	0.000148496	Runge, J.A., Pepin, P., Silvert, W., 1987. Feeding behavior of the Atlantic mackerel Scomber scombrus on the hydromedusa Aglantha digitale. Marine Biology 94 (3), 329-333.
Denmark	winter	IBTS_Q1_DK_2022	28	1	2022	North sea	IBTS_Q1_DK_2022_11	57.285	8.2601	6454.27	34.1	Hydrozoa	Aglantha digitale	1	1	1	1	7.62	0.154936	0.00528333	2.68213e-06	9.14605e-05	Runge, J.A., Pepin, P., Silvert, W., 1987. Feeding behavior of the Atlantic mackerel Scomber scombrus on the hydromedusa Aglantha digitale. Marine Biology 94 (3), 329-333.
Denmark	winter	IBTS_Q1_DK_2022	28	1	2022	North sea	IBTS_Q1_DK_2022_11	57.285	8.2601	6454.27	34.1	Hydrozoa	Aglantha digitale	1	1	1	1	7.06	0.154936	0.00528333	2.31119e-06	7.88117e-05	Runge, J.A., Pepin, P., Silvert, W., 1987. Feeding behavior of the Atlantic mackerel Scomber scombrus on the hydromedusa Aglantha digitale. Marine Biology 94 (3), 329-333.
Denmark	winter	IBTS_Q1_DK_2022	28	1	2022	North sea	IBTS_Q1_DK_2022_11	57.285	8.2601	6454.27	34.1	Hydrozoa	Aglantha digitale	1	1	1	1	7.07	0.154936	0.00528333	2.31758e-06	7.90295e-05	Runge, J.A., Pepin, P., Silvert, W., 1987. Feeding behavior of the Atlantic mackerel Scomber scombrus on the hydromedusa Aglantha digitale. Marine Biology 94 (3), 329-333.
Denmark	winter	IBTS_Q1_DK_2022	28	1	2022	North sea	IBTS_Q1_DK_2022_11	57.285	8.2601	6454.27	34.1	Hydrozoa	Aglantha digitale	1	1	1	1	7.26	0.154936	0.00528333	2.44058e-06	8.32238e-05	Runge, J.A., Pepin, P., Silvert, W., 1987. Feeding behavior of the Atlantic mackerel Scomber scombrus on the hydromedusa Aglantha digitale. Marine Biology 94 (3), 329-333.
Denmark	winter	IBTS_Q1_DK_2022	28	1	2022	North sea	IBTS_Q1_DK_2022_11	57.285	8.2601	6454.27	34.1	Hydrozoa	Aglantha digitale	1	1	1	1	6.41	0.154936	0.00528333	1.91443e-06	6.52821e-05	Runge, J.A., Pepin, P., Silvert, W., 1987. Feeding behavior of the Atlantic mackerel Scomber scombrus on the hydromedusa Aglantha digitale. Marine Biology 94 (3), 329-333.
Denmark	winter	IBTS_Q1_DK_2022	28	1	2022	North sea	IBTS_Q1_DK_2022_11	57.285	8.2601	6454.27	34.1	Hydrozoa	Aglantha digitale	1	1	1	1	8.38	0.154936	0.00528333	3.22844e-06	0.00011009	Runge, J.A., Pepin, P., Silvert, W., 1987. Feeding behavior of the Atlantic mackerel Scomber scombrus on the hydromedusa Aglantha digitale. Marine Biology 94 (3), 329-333.
Denmark	winter	IBTS_Q1_DK_2022	28	1	2022	North sea	IBTS_Q1_DK_2022_11	57.285	8.2601	6454.27	34.1	Hydrozoa	Aglantha digitale	1	1	1	1	8.96	0.154936	0.00528333	3.67847e-06	0.000125436	Runge, J.A., Pepin, P., Silvert, W., 1987. Feeding behavior of the Atlantic mackerel Scomber scombrus on the hydromedusa Aglantha digitale. Marine Biology 94 (3), 329-333.
Denmark	winter	IBTS_Q1_DK_2022	28	1	2022	North sea	IBTS_Q1_DK_2022_11	57.285	8.2601	6454.27	34.1	Hydrozoa	Aglantha digitale	1	1	1	1	9.81	0.154936	0.00528333	4.38956e-06	0.000149684	Runge, J.A., Pepin, P., Silvert, W., 1987. Feeding behavior of the Atlantic mackerel Scomber scombrus on the hydromedusa Aglantha digitale. Marine Biology 94 (3), 329-333.
Denmark	winter	IBTS_Q1_DK_2022	28	1	2022	North sea	IBTS_Q1_DK_2022_11	57.285	8.2601	6454.27	34.1	Hydrozoa	Aglantha digitale	1	1	1	1	7.71	0.154936	0.00528333	2.74425e-06	9.35788e-05	Runge, J.A., Pepin, P., Silvert, W., 1987. Feeding behavior of the Atlantic mackerel Scomber scombrus on the hydromedusa Aglantha digitale. Marine Biology 94 (3), 329-333.
Denmark	winter	IBTS_Q1_DK_2022	28	1	2022	North sea	IBTS_Q1_DK_2022_11	57.285	8.2601	6454.27	34.1	Hydrozoa	Aglantha digitale	1	1	1	1	10.04	0.154936	0.00528333	4.59248e-06	0.000156604	Runge, J.A., Pepin, P., Silvert, W., 1987. Feeding behavior of the Atlantic mackerel Scomber scombrus on the hydromedusa Aglantha digitale. Marine Biology 94 (3), 329-333.
Denmark	winter	IBTS_Q1_DK_2022	28	1	2022	North sea	IBTS_Q1_DK_2022_11	57.285	8.2601	6454.27	34.1	Hydrozoa	Aglantha digitale	1	1	1	1	5.99	0.154936	0.00528333	1.67745e-06	5.7201e-05	Runge, J.A., Pepin, P., Silvert, W., 1987. Feeding behavior of the Atlantic mackerel Scomber scombrus on the hydromedusa Aglantha digitale. Marine Biology 94 (3), 329-333.
Denmark	winter	IBTS_Q1_DK_2022	28	1	2022	North sea	IBTS_Q1_DK_2022_11	57.285	8.2601	6454.27	34.1	Hydrozoa	Aglantha digitale	1	1	1	1	9.85	0.154936	0.00528333	4.42453e-06	0.000150877	Runge, J.A., Pepin, P., Silvert, W., 1987. Feeding behavior of the Atlantic mackerel Scomber scombrus on the hydromedusa Aglantha digitale. Marine Biology 94 (3), 329-333.
Denmark	winter	IBTS_Q1_DK_2022	28	1	2022	North sea	IBTS_Q1_DK_2022_11	57.285	8.2601	6454.27	34.1	Hydrozoa	Aglantha digitale	1	1	1	1	8.11	0.154936	0.00528333	3.02871e-06	0.000103279	Runge, J.A., Pepin, P., Silvert, W., 1987. Feeding behavior of the Atlantic mackerel Scomber scombrus on the hydromedusa Aglantha digitale. Marine Biology 94 (3), 329-333.
Denmark	winter	IBTS_Q1_DK_2022	28	1	2022	North sea	IBTS_Q1_DK_2022_11	57.285	8.2601	6454.27	34.1	Hydrozoa	Aglantha digitale	1	1	1	1	7.64	0.154936	0.00528333	2.69587e-06	9.19292e-05	Runge, J.A., Pepin, P., Silvert, W., 1987. Feeding behavior of the Atlantic mackerel Scomber scombrus on the hydromedusa Aglantha digitale. Marine Biology 94 (3), 329-333.
Denmark	winter	IBTS_Q1_DK_2022	28	1	2022	North sea	IBTS_Q1_DK_2022_11	57.285	8.2601	6454.27	34.1	Hydrozoa	Aglantha digitale	1	1	1	1	7.86	0.154936	0.00528333	2.84932e-06	9.71617e-05	Runge, J.A., Pepin, P., Silvert, W., 1987. Feeding behavior of the Atlantic mackerel Scomber scombrus on the hydromedusa Aglantha digitale. Marine Biology 94 (3), 329-333.
Denmark	winter	IBTS_Q1_DK_2022	28	1	2022	North sea	IBTS_Q1_DK_2022_11	57.285	8.2601	6454.27	34.1	Hydrozoa	Aglantha digitale	1	1	1	1	8.6	0.154936	0.00528333	3.39577e-06	0.000115796	Runge, J.A., Pepin, P., Silvert, W., 1987. Feeding behavior of the Atlantic mackerel Scomber scombrus on the hydromedusa Aglantha digitale. Marine Biology 94 (3), 329-333.
Denmark	winter	IBTS_Q1_DK_2022	28	1	2022	North sea	IBTS_Q1_DK_2022_11	57.285	8.2601	6454.27	34.1	Hydrozoa	Aglantha digitale	1	1	1	1	8.91	0.154936	0.00528333	3.63855e-06	0.000124075	Runge, J.A., Pepin, P., Silvert, W., 1987. Feeding behavior of the Atlantic mackerel Scomber scombrus on the hydromedusa Aglantha digitale. Marine Biology 94 (3), 329-333.
Denmark	winter	IBTS_Q1_DK_2022	28	1	2022	North sea	IBTS_Q1_DK_2022_11	57.285	8.2601	6454.27	34.1	Hydrozoa	Aglantha digitale	1	1	1	1	9.97	0.154936	0.00528333	4.53025e-06	0.000154482	Runge, J.A., Pepin, P., Silvert, W., 1987. Feeding behavior of the Atlantic mackerel Scomber scombrus on the hydromedusa Aglantha digitale. Marine Biology 94 (3), 329-333.
Denmark	winter	IBTS_Q1_DK_2022	28	1	2022	North sea	IBTS_Q1_DK_2022_11	57.285	8.2601	6454.27	34.1	Hydrozoa	Aglantha digitale	1	1	1	1	6.45	0.154936	0.00528333	1.9378e-06	6.60789e-05	Runge, J.A., Pepin, P., Silvert, W., 1987. Feeding behavior of the Atlantic mackerel Scomber scombrus on the hydromedusa Aglantha digitale. Marine Biology 94 (3), 329-333.
Denmark	winter	IBTS_Q1_DK_2022	28	1	2022	North sea	IBTS_Q1_DK_2022_11	57.285	8.2601	6454.27	34.1	Hydrozoa	Aglantha digitale	1	1	1	1	6.61	0.154936	0.00528333	2.03264e-06	6.93129e-05	Runge, J.A., Pepin, P., Silvert, W., 1987. Feeding behavior of the Atlantic mackerel Scomber scombrus on the hydromedusa Aglantha digitale. Marine Biology 94 (3), 329-333.
Denmark	winter	IBTS_Q1_DK_2022	28	1	2022	North sea	IBTS_Q1_DK_2022_11	57.285	8.2601	6454.27	34.1	Hydrozoa	Aglantha digitale	1	1	1	1	10.22	0.154936	0.00528333	4.7544e-06	0.000162125	Runge, J.A., Pepin, P., Silvert, W., 1987. Feeding behavior of the Atlantic mackerel Scomber scombrus on the hydromedusa Aglantha digitale. Marine Biology 94 (3), 329-333.
Denmark	winter	IBTS_Q1_DK_2022	28	1	2022	North sea	IBTS_Q1_DK_2022_11	57.285	8.2601	6454.27	34.1	Hydrozoa	Aglantha digitale	1	1	1	1	7.35	0.154936	0.00528333	2.49993e-06	8.52475e-05	Runge, J.A., Pepin, P., Silvert, W., 1987. Feeding behavior of the Atlantic mackerel Scomber scombrus on the hydromedusa Aglantha digitale. Marine Biology 94 (3), 329-333.
Denmark	winter	IBTS_Q1_DK_2022	28	1	2022	North sea	IBTS_Q1_DK_2022_11	57.285	8.2601	6454.27	34.1	Hydrozoa	Aglantha digitale	1	1	1	1	11.68	0.154936	0.00528333	6.16851e-06	0.000210346	Runge, J.A., Pepin, P., Silvert, W., 1987. Feeding behavior of the Atlantic mackerel Scomber scombrus on the hydromedusa Aglantha digitale. Marine Biology 94 (3), 329-333.
Denmark	winter	IBTS_Q1_DK_2022	28	1	2022	North sea	IBTS_Q1_DK_2022_11	57.285	8.2601	6454.27	34.1	Hydrozoa	Aglantha digitale	1	1	1	1	10.72	0.154936	0.00528333	5.21851e-06	0.000177951	Runge, J.A., Pepin, P., Silvert, W., 1987. Feeding behavior of the Atlantic mackerel Scomber scombrus on the hydromedusa Aglantha digitale. Marine Biology 94 (3), 329-333.
Denmark	winter	IBTS_Q1_DK_2022	28	1	2022	North sea	IBTS_Q1_DK_2022_11	57.285	8.2601	6454.27	34.1	Hydrozoa	Aglantha digitale	1	1	1	1	8.65	0.154936	0.00528333	3.43438e-06	0.000117112	Runge, J.A., Pepin, P., Silvert, W., 1987. Feeding behavior of the Atlantic mackerel Scomber scombrus on the hydromedusa Aglantha digitale. Marine Biology 94 (3), 329-333.
Denmark	winter	IBTS_Q1_DK_2022	28	1	2022	North sea	IBTS_Q1_DK_2022_11	57.285	8.2601	6454.27	34.1	Hydrozoa	Aglantha digitale	1	1	1	1	12.72	0.154936	0.00528333	7.28479e-06	0.000248411	Runge, J.A., Pepin, P., Silvert, W., 1987. Feeding behavior of the Atlantic mackerel Scomber scombrus on the hydromedusa Aglantha digitale. Marine Biology 94 (3), 329-333.
Denmark	winter	IBTS_Q1_DK_2022	28	1	2022	North sea	IBTS_Q1_DK_2022_11	57.285	8.2601	6454.27	34.1	Hydrozoa	Aglantha digitale	1	1	1	1	10.75	0.154936	0.00528333	5.24703e-06	0.000178924	Runge, J.A., Pepin, P., Silvert, W., 1987. Feeding behavior of the Atlantic mackerel Scomber scombrus on the hydromedusa Aglantha digitale. Marine Biology 94 (3), 329-333.
Denmark	winter	IBTS_Q1_DK_2022	28	1	2022	North sea	IBTS_Q1_DK_2022_11	57.285	8.2601	6454.27	34.1	Hydrozoa	Aglantha digitale	1	1	1	1	9.38	0.154936	0.00528333	4.02219e-06	0.000137157	Runge, J.A., Pepin, P., Silvert, W., 1987. Feeding behavior of the Atlantic mackerel Scomber scombrus on the hydromedusa Aglantha digitale. Marine Biology 94 (3), 329-333.
Denmark	winter	IBTS_Q1_DK_2022	28	1	2022	North sea	IBTS_Q1_DK_2022_11	57.285	8.2601	6454.27	34.1	Hydrozoa	Aglantha digitale	1	1	1	1	7.5	0.154936	0.00528333	2.60038e-06	8.86729e-05	Runge, J.A., Pepin, P., Silvert, W., 1987. Feeding behavior of the Atlantic mackerel Scomber scombrus on the hydromedusa Aglantha digitale. Marine Biology 94 (3), 329-333.
Denmark	winter	IBTS_Q1_DK_2022	28	1	2022	North sea	IBTS_Q1_DK_2022_11	57.285	8.2601	6454.27	34.1	Hydrozoa	Aglantha digitale	1	1	1	1	8.37	0.154936	0.00528333	3.22093e-06	0.000109834	Runge, J.A., Pepin, P., Silvert, W., 1987. Feeding behavior of the Atlantic mackerel Scomber scombrus on the hydromedusa Aglantha digitale. Marine Biology 94 (3), 329-333.
Denmark	winter	IBTS_Q1_DK_2022	28	1	2022	North sea	IBTS_Q1_DK_2022_11	57.285	8.2601	6454.27	34.1	Hydrozoa	Aglantha digitale	1	1	1	1	6.55	0.154936	0.00528333	1.99681e-06	6.80913e-05	Runge, J.A., Pepin, P., Silvert, W., 1987. Feeding behavior of the Atlantic mackerel Scomber scombrus on the hydromedusa Aglantha digitale. Marine Biology 94 (3), 329-333.
Denmark	winter	IBTS_Q1_DK_2022	28	1	2022	North sea	IBTS_Q1_DK_2022_11	57.285	8.2601	6454.27	34.1	Hydrozoa	Aglantha digitale	1	1	1	1	6.91	0.154936	0.00528333	2.2164e-06	7.55794e-05	Runge, J.A., Pepin, P., Silvert, W., 1987. Feeding behavior of the Atlantic mackerel Scomber scombrus on the hydromedusa Aglantha digitale. Marine Biology 94 (3), 329-333.
Denmark	winter	IBTS_Q1_DK_2022	28	1	2022	North sea	IBTS_Q1_DK_2022_11	57.285	8.2601	6454.27	34.1	Hydrozoa	Aglantha digitale	1	1	1	1	9.47	0.154936	0.00528333	4.09779e-06	0.000139735	Runge, J.A., Pepin, P., Silvert, W., 1987. Feeding behavior of the Atlantic mackerel Scomber scombrus on the hydromedusa Aglantha digitale. Marine Biology 94 (3), 329-333.
Denmark	winter	IBTS_Q1_DK_2022	28	1	2022	North sea	IBTS_Q1_DK_2022_11	57.285	8.2601	6454.27	34.1	Hydrozoa	Aglantha digitale	1	1	1	1	9.84	0.154936	0.00528333	4.41578e-06	0.000150578	Runge, J.A., Pepin, P., Silvert, W., 1987. Feeding behavior of the Atlantic mackerel Scomber scombrus on the hydromedusa Aglantha digitale. Marine Biology 94 (3), 329-333.
Denmark	winter	IBTS_Q1_DK_2022	28	1	2022	North sea	IBTS_Q1_DK_2022_11	57.285	8.2601	6454.27	34.1	Hydrozoa	Aglantha digitale	1	1	1	1	12.14	0.154936	0.00528333	6.6511e-06	0.000226802	Runge, J.A., Pepin, P., Silvert, W., 1987. Feeding behavior of the Atlantic mackerel Scomber scombrus on the hydromedusa Aglantha digitale. Marine Biology 94 (3), 329-333.
Denmark	winter	IBTS_Q1_DK_2022	28	1	2022	North sea	IBTS_Q1_DK_2022_11	57.285	8.2601	6454.27	34.1	Hydrozoa	Aglantha digitale	1	1	1	1	9.27	0.154936	0.00528333	3.93072e-06	0.000134038	Runge, J.A., Pepin, P., Silvert, W., 1987. Feeding behavior of the Atlantic mackerel Scomber scombrus on the hydromedusa Aglantha digitale. Marine Biology 94 (3), 329-333.
Denmark	winter	IBTS_Q1_DK_2022	28	1	2022	North sea	IBTS_Q1_DK_2022_11	57.285	8.2601	6454.27	34.1	Hydrozoa	Aglantha digitale	1	1	1	1	9.54	0.154936	0.00528333	4.15706e-06	0.000141756	Runge, J.A., Pepin, P., Silvert, W., 1987. Feeding behavior of the Atlantic mackerel Scomber scombrus on the hydromedusa Aglantha digitale. Marine Biology 94 (3), 329-333.
Denmark	winter	IBTS_Q1_DK_2022	28	1	2022	North sea	IBTS_Q1_DK_2022_12	57.3654	8.58065	4608.55	27.8	Siphonophora	Physophora hydrostatica	1	1	1	1	na	0.216988	0.00603227
Denmark	winter	IBTS_Q1_DK_2022	28	1	2022	North sea	IBTS_Q1_DK_2022_12	57.3654	8.58065	4608.55	27.8	Hydrozoa	Aequorea vitrina	1	1	1	1	120	0.216988	0.00603227	0.00985404	0.273942	Møller, L.F., Riisgård, H.U., 2007. Feeding, bioenergetics and growth in the common jellyfish Aurelia aurita and two hydromedusae, Sarsia tubulosa and Aequorea vitrina. Mar. Ecol. Prog. Ser. 346, 167-177.
Denmark	winter	IBTS_Q1_DK_2022	28	1	2022	North sea	IBTS_Q1_DK_2022_12	57.3654	8.58065	4608.55	27.8	Hydrozoa	Aequorea vitrina	1	1	1	1	130	0.216988	0.00603227	0.0118459	0.329315	Møller, L.F., Riisgård, H.U., 2007. Feeding, bioenergetics and growth in the common jellyfish Aurelia aurita and two hydromedusae, Sarsia tubulosa and Aequorea vitrina. Mar. Ecol. Prog. Ser. 346, 167-177.
Denmark	winter	IBTS_Q1_DK_2022	28	1	2022	North sea	IBTS_Q1_DK_2022_12	57.3654	8.58065	4608.55	27.8	Hydrozoa	Aequorea vitrina	1	1	1	1	150	0.216988	0.00603227	0.0164629	0.45767	Møller, L.F., Riisgård, H.U., 2007. Feeding, bioenergetics and growth in the common jellyfish Aurelia aurita and two hydromedusae, Sarsia tubulosa and Aequorea vitrina. Mar. Ecol. Prog. Ser. 346, 167-177.
Denmark	winter	IBTS_Q1_DK_2022	28	1	2022	North sea	IBTS_Q1_DK_2022_12	57.3654	8.58065	4608.55	27.8	Hydrozoa	Aequorea vitrina	1	1	1	1	160	0.216988	0.00603227	0.0190974	0.530907	Møller, L.F., Riisgård, H.U., 2007. Feeding, bioenergetics and growth in the common jellyfish Aurelia aurita and two hydromedusae, Sarsia tubulosa and Aequorea vitrina. Mar. Ecol. Prog. Ser. 346, 167-177.
Denmark	winter	IBTS_Q1_DK_2022	28	1	2022	North sea	IBTS_Q1_DK_2022_12	57.3654	8.58065	4608.55	27.8	Hydrozoa	Aequorea vitrina	1	1	1	1	160	0.216988	0.00603227	0.0190974	0.530907	Møller, L.F., Riisgård, H.U., 2007. Feeding, bioenergetics and growth in the common jellyfish Aurelia aurita and two hydromedusae, Sarsia tubulosa and Aequorea vitrina. Mar. Ecol. Prog. Ser. 346, 167-177.
Denmark	winter	IBTS_Q1_DK_2022	28	1	2022	North sea	IBTS_Q1_DK_2022_12	57.3654	8.58065	4608.55	27.8	Hydrozoa	Aequorea vitrina	1	1	1	1	160	0.216988	0.00603227	0.0190974	0.530907	Møller, L.F., Riisgård, H.U., 2007. Feeding, bioenergetics and growth in the common jellyfish Aurelia aurita and two hydromedusae, Sarsia tubulosa and Aequorea vitrina. Mar. Ecol. Prog. Ser. 346, 167-177.
Denmark	winter	IBTS_Q1_DK_2022	28	1	2022	North sea	IBTS_Q1_DK_2022_12	57.3654	8.58065	4608.55	27.8	Hydrozoa	Aequorea vitrina	1	1	1	1	160	0.216988	0.00603227	0.0190974	0.530907	Møller, L.F., Riisgård, H.U., 2007. Feeding, bioenergetics and growth in the common jellyfish Aurelia aurita and two hydromedusae, Sarsia tubulosa and Aequorea vitrina. Mar. Ecol. Prog. Ser. 346, 167-177.
Denmark	winter	IBTS_Q1_DK_2022	28	1	2022	North sea	IBTS_Q1_DK_2022_12	57.3654	8.58065	4608.55	27.8	Hydrozoa	Aequorea vitrina	1	1	1	1	170	0.216988	0.00603227	0.0219548	0.610344	Møller, L.F., Riisgård, H.U., 2007. Feeding, bioenergetics and growth in the common jellyfish Aurelia aurita and two hydromedusae, Sarsia tubulosa and Aequorea vitrina. Mar. Ecol. Prog. Ser. 346, 167-177.
Denmark	winter	IBTS_Q1_DK_2022	28	1	2022	North sea	IBTS_Q1_DK_2022_12	57.3654	8.58065	4608.55	27.8	Hydrozoa	Aequorea vitrina	1	1	1	1	170	0.216988	0.00603227	0.0219548	0.610344	Møller, L.F., Riisgård, H.U., 2007. Feeding, bioenergetics and growth in the common jellyfish Aurelia aurita and two hydromedusae, Sarsia tubulosa and Aequorea vitrina. Mar. Ecol. Prog. Ser. 346, 167-177.
Denmark	winter	IBTS_Q1_DK_2022	28	1	2022	North sea	IBTS_Q1_DK_2022_12	57.3654	8.58065	4608.55	27.8	Hydrozoa	Aequorea vitrina	1	1	1	1	170	0.216988	0.00603227	0.0219548	0.610344	Møller, L.F., Riisgård, H.U., 2007. Feeding, bioenergetics and growth in the common jellyfish Aurelia aurita and two hydromedusae, Sarsia tubulosa and Aequorea vitrina. Mar. Ecol. Prog. Ser. 346, 167-177.
Denmark	winter	IBTS_Q1_DK_2022	28	1	2022	North sea	IBTS_Q1_DK_2022_12	57.3654	8.58065	4608.55	27.8	Hydrozoa	Aequorea vitrina	1	1	1	1	170	0.216988	0.00603227	0.0219548	0.610344	Møller, L.F., Riisgård, H.U., 2007. Feeding, bioenergetics and growth in the common jellyfish Aurelia aurita and two hydromedusae, Sarsia tubulosa and Aequorea vitrina. Mar. Ecol. Prog. Ser. 346, 167-177.
Denmark	winter	IBTS_Q1_DK_2022	28	1	2022	North sea	IBTS_Q1_DK_2022_12	57.3654	8.58065	4608.55	27.8	Hydrozoa	Aequorea vitrina	1	1	1	1	170	0.216988	0.00603227	0.0219548	0.610344	Møller, L.F., Riisgård, H.U., 2007. Feeding, bioenergetics and growth in the common jellyfish Aurelia aurita and two hydromedusae, Sarsia tubulosa and Aequorea vitrina. Mar. Ecol. Prog. Ser. 346, 167-177.
Denmark	winter	IBTS_Q1_DK_2022	28	1	2022	North sea	IBTS_Q1_DK_2022_12	57.3654	8.58065	4608.55	27.8	Hydrozoa	Aequorea vitrina	1	1	1	1	180	0.216988	0.00603227	0.0250394	0.696096	Møller, L.F., Riisgård, H.U., 2007. Feeding, bioenergetics and growth in the common jellyfish Aurelia aurita and two hydromedusae, Sarsia tubulosa and Aequorea vitrina. Mar. Ecol. Prog. Ser. 346, 167-177.
Denmark	winter	IBTS_Q1_DK_2022	28	1	2022	North sea	IBTS_Q1_DK_2022_12	57.3654	8.58065	4608.55	27.8	Hydrozoa	Aequorea vitrina	1	1	1	1	190	0.216988	0.00603227	0.0283551	0.788271	Møller, L.F., Riisgård, H.U., 2007. Feeding, bioenergetics and growth in the common jellyfish Aurelia aurita and two hydromedusae, Sarsia tubulosa and Aequorea vitrina. Mar. Ecol. Prog. Ser. 346, 167-177.
Denmark	winter	IBTS_Q1_DK_2022	28	1	2022	North sea	IBTS_Q1_DK_2022_12	57.3654	8.58065	4608.55	27.8	Hydrozoa	Aequorea vitrina	1	1	1	1	190	0.216988	0.00603227	0.0283551	0.788271	Møller, L.F., Riisgård, H.U., 2007. Feeding, bioenergetics and growth in the common jellyfish Aurelia aurita and two hydromedusae, Sarsia tubulosa and Aequorea vitrina. Mar. Ecol. Prog. Ser. 346, 167-177.
Denmark	winter	IBTS_Q1_DK_2022	28	1	2022	North sea	IBTS_Q1_DK_2022_12	57.3654	8.58065	4608.55	27.8	Hydrozoa	Aequorea vitrina	1	1	1	1	190	0.216988	0.00603227	0.0283551	0.788271	Møller, L.F., Riisgård, H.U., 2007. Feeding, bioenergetics and growth in the common jellyfish Aurelia aurita and two hydromedusae, Sarsia tubulosa and Aequorea vitrina. Mar. Ecol. Prog. Ser. 346, 167-177.
Denmark	winter	IBTS_Q1_DK_2022	28	1	2022	North sea	IBTS_Q1_DK_2022_12	57.3654	8.58065	4608.55	27.8	Hydrozoa	Aequorea vitrina	1	1	1	1	200	0.216988	0.00603227	0.0319056	0.886974	Møller, L.F., Riisgård, H.U., 2007. Feeding, bioenergetics and growth in the common jellyfish Aurelia aurita and two hydromedusae, Sarsia tubulosa and Aequorea vitrina. Mar. Ecol. Prog. Ser. 346, 167-177.
Denmark	winter	IBTS_Q1_DK_2022	28	1	2022	North sea	IBTS_Q1_DK_2022_12	57.3654	8.58065	4608.55	27.8	Hydrozoa	Aequorea vitrina	1	1	1	1	230	0.216988	0.00603227	0.0440019	1.22325	Møller, L.F., Riisgård, H.U., 2007. Feeding, bioenergetics and growth in the common jellyfish Aurelia aurita and two hydromedusae, Sarsia tubulosa and Aequorea vitrina. Mar. Ecol. Prog. Ser. 346, 167-177.
Denmark	winter	IBTS_Q1_DK_2022	28	1	2022	North sea	IBTS_Q1_DK_2022_12	57.3654	8.58065	4608.55	27.8	Hydrozoa	Aequorea vitrina	1	1	1	1	240	0.216988	0.00603227	0.048527	1.34905	Møller, L.F., Riisgård, H.U., 2007. Feeding, bioenergetics and growth in the common jellyfish Aurelia aurita and two hydromedusae, Sarsia tubulosa and Aequorea vitrina. Mar. Ecol. Prog. Ser. 346, 167-177.
Denmark	winter	IBTS_Q1_DK_2022	28	1	2022	North sea	IBTS_Q1_DK_2022_12	57.3654	8.58065	4608.55	27.8	Ctenophora	Pleurobrachia pileus	1	1	1	1	14.4	0.216988	0.00603227	0.000122827	0.00341459	Mutlu, E., Bingel, F., 1999. Distribution and abundance of ctenophores, and their zooplankton food in the Black Sea. I. Pleurobrachia pileus. Mar. Biol. 135, 589-601.
Denmark	winter	IBTS_Q1_DK_2022	28	1	2022	North sea	IBTS_Q1_DK_2022_12	57.3654	8.58065	4608.55	27.8	Ctenophora	Pleurobrachia pileus	1	1	1	1	15.36	0.216988	0.00603227	0.000144519	0.00401764	Mutlu, E., Bingel, F., 1999. Distribution and abundance of ctenophores, and their zooplankton food in the Black Sea. I. Pleurobrachia pileus. Mar. Biol. 135, 589-601.
Denmark	winter	IBTS_Q1_DK_2022	28	1	2022	North sea	IBTS_Q1_DK_2022_12	57.3654	8.58065	4608.55	27.8	Ctenophora	Pleurobrachia pileus	1	1	1	1	15.53	0.216988	0.00603227	0.000148584	0.00413064	Mutlu, E., Bingel, F., 1999. Distribution and abundance of ctenophores, and their zooplankton food in the Black Sea. I. Pleurobrachia pileus. Mar. Biol. 135, 589-601.
Denmark	winter	IBTS_Q1_DK_2022	28	1	2022	North sea	IBTS_Q1_DK_2022_12	57.3654	8.58065	4608.55	27.8	Ctenophora	Pleurobrachia pileus	1	1	1	1	15.11	0.216988	0.00603227	0.000138665	0.00385489	Mutlu, E., Bingel, F., 1999. Distribution and abundance of ctenophores, and their zooplankton food in the Black Sea. I. Pleurobrachia pileus. Mar. Biol. 135, 589-601.
Denmark	winter	IBTS_Q1_DK_2022	28	1	2022	North sea	IBTS_Q1_DK_2022_12	57.3654	8.58065	4608.55	27.8	Ctenophora	Pleurobrachia pileus	1	1	1	1	18.26	0.216988	0.00603227	0.000223461	0.00621222	Mutlu, E., Bingel, F., 1999. Distribution and abundance of ctenophores, and their zooplankton food in the Black Sea. I. Pleurobrachia pileus. Mar. Biol. 135, 589-601.
Denmark	winter	IBTS_Q1_DK_2022	28	1	2022	North sea	IBTS_Q1_DK_2022_12	57.3654	8.58065	4608.55	27.8	Ctenophora	Pleurobrachia pileus	1	1	1	1	11.54	0.216988	0.00603227	7.03038e-05	0.00195445	Mutlu, E., Bingel, F., 1999. Distribution and abundance of ctenophores, and their zooplankton food in the Black Sea. I. Pleurobrachia pileus. Mar. Biol. 135, 589-601.
Denmark	winter	IBTS_Q1_DK_2022	28	1	2022	North sea	IBTS_Q1_DK_2022_12	57.3654	8.58065	4608.55	27.8	Ctenophora	Pleurobrachia pileus	1	1	1	1	17.96	0.216988	0.00603227	0.000214325	0.00595823	Mutlu, E., Bingel, F., 1999. Distribution and abundance of ctenophores, and their zooplankton food in the Black Sea. I. Pleurobrachia pileus. Mar. Biol. 135, 589-601.
Denmark	winter	IBTS_Q1_DK_2022	28	1	2022	North sea	IBTS_Q1_DK_2022_12	57.3654	8.58065	4608.55	27.8	Ctenophora	Pleurobrachia pileus	1	1	1	1	15.51	0.216988	0.00603227	0.000148102	0.00411725	Mutlu, E., Bingel, F., 1999. Distribution and abundance of ctenophores, and their zooplankton food in the Black Sea. I. Pleurobrachia pileus. Mar. Biol. 135, 589-601.
Denmark	winter	IBTS_Q1_DK_2022	28	1	2022	North sea	IBTS_Q1_DK_2022_12	57.3654	8.58065	4608.55	27.8	Ctenophora	Pleurobrachia pileus	1	1	1	1	11.32	0.216988	0.00603227	6.69751e-05	0.00186191	Mutlu, E., Bingel, F., 1999. Distribution and abundance of ctenophores, and their zooplankton food in the Black Sea. I. Pleurobrachia pileus. Mar. Biol. 135, 589-601.
Denmark	winter	IBTS_Q1_DK_2022	28	1	2022	North sea	IBTS_Q1_DK_2022_12	57.3654	8.58065	4608.55	27.8	Ctenophora	Pleurobrachia pileus	1	1	1	1	12.85	0.216988	0.00603227	9.21842e-05	0.00256272	Mutlu, E., Bingel, F., 1999. Distribution and abundance of ctenophores, and their zooplankton food in the Black Sea. I. Pleurobrachia pileus. Mar. Biol. 135, 589-601.
Denmark	winter	IBTS_Q1_DK_2022	28	1	2022	North sea	IBTS_Q1_DK_2022_12	57.3654	8.58065	4608.55	27.8	Hydrozoa	Aglantha digitale	1	0.1	10	1	6.94	0.216988	0.00603227	3.13041e-06	8.70253e-05	Runge, J.A., Pepin, P., Silvert, W., 1987. Feeding behavior of the Atlantic mackerel Scomber scombrus on the hydromedusa Aglantha digitale. Marine Biology 94 (3), 329-333.
Denmark	winter	IBTS_Q1_DK_2022	28	1	2022	North sea	IBTS_Q1_DK_2022_12	57.3654	8.58065	4608.55	27.8	Hydrozoa	Aglantha digitale	1	0.1	10	1	7.29	0.216988	0.00603227	3.44563e-06	9.57885e-05	Runge, J.A., Pepin, P., Silvert, W., 1987. Feeding behavior of the Atlantic mackerel Scomber scombrus on the hydromedusa Aglantha digitale. Marine Biology 94 (3), 329-333.
Denmark	winter	IBTS_Q1_DK_2022	28	1	2022	North sea	IBTS_Q1_DK_2022_12	57.3654	8.58065	4608.55	27.8	Hydrozoa	Aglantha digitale	1	0.1	10	1	6.74	0.216988	0.00603227	2.9569e-06	8.22018e-05	Runge, J.A., Pepin, P., Silvert, W., 1987. Feeding behavior of the Atlantic mackerel Scomber scombrus on the hydromedusa Aglantha digitale. Marine Biology 94 (3), 329-333.
Denmark	winter	IBTS_Q1_DK_2022	28	1	2022	North sea	IBTS_Q1_DK_2022_12	57.3654	8.58065	4608.55	27.8	Hydrozoa	Aglantha digitale	1	0.1	10	1	8.48	0.216988	0.00603227	4.62724e-06	0.000128637	Runge, J.A., Pepin, P., Silvert, W., 1987. Feeding behavior of the Atlantic mackerel Scomber scombrus on the hydromedusa Aglantha digitale. Marine Biology 94 (3), 329-333.
Denmark	winter	IBTS_Q1_DK_2022	28	1	2022	North sea	IBTS_Q1_DK_2022_12	57.3654	8.58065	4608.55	27.8	Hydrozoa	Aglantha digitale	1	0.1	10	1	5.58	0.216988	0.00603227	2.04591e-06	5.68763e-05	Runge, J.A., Pepin, P., Silvert, W., 1987. Feeding behavior of the Atlantic mackerel Scomber scombrus on the hydromedusa Aglantha digitale. Marine Biology 94 (3), 329-333.
Denmark	winter	IBTS_Q1_DK_2022	28	1	2022	North sea	IBTS_Q1_DK_2022_12	57.3654	8.58065	4608.55	27.8	Hydrozoa	Aglantha digitale	1	0.1	10	1	7.69	0.216988	0.00603227	3.8239e-06	0.000106304	Runge, J.A., Pepin, P., Silvert, W., 1987. Feeding behavior of the Atlantic mackerel Scomber scombrus on the hydromedusa Aglantha digitale. Marine Biology 94 (3), 329-333.
Denmark	winter	IBTS_Q1_DK_2022	28	1	2022	North sea	IBTS_Q1_DK_2022_12	57.3654	8.58065	4608.55	27.8	Hydrozoa	Aglantha digitale	1	0.1	10	1	9.56	0.216988	0.00603227	5.84579e-06	0.000162513	Runge, J.A., Pepin, P., Silvert, W., 1987. Feeding behavior of the Atlantic mackerel Scomber scombrus on the hydromedusa Aglantha digitale. Marine Biology 94 (3), 329-333.
Denmark	winter	IBTS_Q1_DK_2022	28	1	2022	North sea	IBTS_Q1_DK_2022_12	57.3654	8.58065	4608.55	27.8	Hydrozoa	Aglantha digitale	1	0.1	10	1	7.07	0.216988	0.00603227	3.24577e-06	9.02324e-05	Runge, J.A., Pepin, P., Silvert, W., 1987. Feeding behavior of the Atlantic mackerel Scomber scombrus on the hydromedusa Aglantha digitale. Marine Biology 94 (3), 329-333.
Denmark	winter	IBTS_Q1_DK_2022	28	1	2022	North sea	IBTS_Q1_DK_2022_12	57.3654	8.58065	4608.55	27.8	Hydrozoa	Aglantha digitale	1	0.1	10	1	8.88	0.216988	0.00603227	5.06239e-06	0.000140734	Runge, J.A., Pepin, P., Silvert, W., 1987. Feeding behavior of the Atlantic mackerel Scomber scombrus on the hydromedusa Aglantha digitale. Marine Biology 94 (3), 329-333.
Denmark	winter	IBTS_Q1_DK_2022	28	1	2022	North sea	IBTS_Q1_DK_2022_12	57.3654	8.58065	4608.55	27.8	Hydrozoa	Aglantha digitale	1	0.1	10	1	9.66	0.216988	0.00603227	5.96562e-06	0.000165844	Runge, J.A., Pepin, P., Silvert, W., 1987. Feeding behavior of the Atlantic mackerel Scomber scombrus on the hydromedusa Aglantha digitale. Marine Biology 94 (3), 329-333.
Denmark	winter	IBTS_Q1_DK_2022	28	1	2022	North sea	IBTS_Q1_DK_2022_12	57.3654	8.58065	4608.55	27.8	Hydrozoa	Aglantha digitale	1	0.1	10	1	8.19	0.216988	0.00603227	4.32368e-06	0.000120198	Runge, J.A., Pepin, P., Silvert, W., 1987. Feeding behavior of the Atlantic mackerel Scomber scombrus on the hydromedusa Aglantha digitale. Marine Biology 94 (3), 329-333.
Denmark	winter	IBTS_Q1_DK_2022	28	1	2022	North sea	IBTS_Q1_DK_2022_12	57.3654	8.58065	4608.55	27.8	Hydrozoa	Aglantha digitale	1	0.1	10	1	7.24	0.216988	0.00603227	3.3997e-06	9.45116e-05	Runge, J.A., Pepin, P., Silvert, W., 1987. Feeding behavior of the Atlantic mackerel Scomber scombrus on the hydromedusa Aglantha digitale. Marine Biology 94 (3), 329-333.
Denmark	winter	IBTS_Q1_DK_2022	28	1	2022	North sea	IBTS_Q1_DK_2022_12	57.3654	8.58065	4608.55	27.8	Hydrozoa	Aglantha digitale	1	0.1	10	1	9.03	0.216988	0.00603227	5.23047e-06	0.000145407	Runge, J.A., Pepin, P., Silvert, W., 1987. Feeding behavior of the Atlantic mackerel Scomber scombrus on the hydromedusa Aglantha digitale. Marine Biology 94 (3), 329-333.
Denmark	winter	IBTS_Q1_DK_2022	28	1	2022	North sea	IBTS_Q1_DK_2022_12	57.3654	8.58065	4608.55	27.8	Hydrozoa	Aglantha digitale	1	0.1	10	1	9.81	0.216988	0.00603227	6.14759e-06	0.000170903	Runge, J.A., Pepin, P., Silvert, W., 1987. Feeding behavior of the Atlantic mackerel Scomber scombrus on the hydromedusa Aglantha digitale. Marine Biology 94 (3), 329-333.
Denmark	winter	IBTS_Q1_DK_2022	28	1	2022	North sea	IBTS_Q1_DK_2022_12	57.3654	8.58065	4608.55	27.8	Hydrozoa	Aglantha digitale	1	0.1	10	1	8.7	0.216988	0.00603227	4.86421e-06	0.000135225	Runge, J.A., Pepin, P., Silvert, W., 1987. Feeding behavior of the Atlantic mackerel Scomber scombrus on the hydromedusa Aglantha digitale. Marine Biology 94 (3), 329-333.
Denmark	winter	IBTS_Q1_DK_2022	28	1	2022	North sea	IBTS_Q1_DK_2022_12	57.3654	8.58065	4608.55	27.8	Hydrozoa	Aglantha digitale	1	0.1	10	1	7.03	0.216988	0.00603227	3.21006e-06	8.92396e-05	Runge, J.A., Pepin, P., Silvert, W., 1987. Feeding behavior of the Atlantic mackerel Scomber scombrus on the hydromedusa Aglantha digitale. Marine Biology 94 (3), 329-333.
Denmark	winter	IBTS_Q1_DK_2022	28	1	2022	North sea	IBTS_Q1_DK_2022_12	57.3654	8.58065	4608.55	27.8	Hydrozoa	Aglantha digitale	1	0.1	10	1	7.2	0.216988	0.00603227	3.36317e-06	9.3496e-05	Runge, J.A., Pepin, P., Silvert, W., 1987. Feeding behavior of the Atlantic mackerel Scomber scombrus on the hydromedusa Aglantha digitale. Marine Biology 94 (3), 329-333.
Denmark	winter	IBTS_Q1_DK_2022	28	1	2022	North sea	IBTS_Q1_DK_2022_12	57.3654	8.58065	4608.55	27.8	Hydrozoa	Aglantha digitale	1	0.1	10	1	6.55	0.216988	0.00603227	2.79654e-06	7.77437e-05	Runge, J.A., Pepin, P., Silvert, W., 1987. Feeding behavior of the Atlantic mackerel Scomber scombrus on the hydromedusa Aglantha digitale. Marine Biology 94 (3), 329-333.
Denmark	winter	IBTS_Q1_DK_2022	28	1	2022	North sea	IBTS_Q1_DK_2022_12	57.3654	8.58065	4608.55	27.8	Hydrozoa	Aglantha digitale	1	0.1	10	1	9.89	0.216988	0.00603227	6.24572e-06	0.000173631	Runge, J.A., Pepin, P., Silvert, W., 1987. Feeding behavior of the Atlantic mackerel Scomber scombrus on the hydromedusa Aglantha digitale. Marine Biology 94 (3), 329-333.
Denmark	winter	IBTS_Q1_DK_2022	28	1	2022	North sea	IBTS_Q1_DK_2022_12	57.3654	8.58065	4608.55	27.8	Hydrozoa	Aglantha digitale	1	0.1	10	1	8.05	0.216988	0.00603227	4.18073e-06	0.000116224	Runge, J.A., Pepin, P., Silvert, W., 1987. Feeding behavior of the Atlantic mackerel Scomber scombrus on the hydromedusa Aglantha digitale. Marine Biology 94 (3), 329-333.
Denmark	winter	IBTS_Q1_DK_2022	28	1	2022	North sea	IBTS_Q1_DK_2022_12	57.3654	8.58065	4608.55	27.8	Hydrozoa	Aglantha digitale	1	0.1	10	1	11.08	0.216988	0.00603227	7.79476e-06	0.000216694	Runge, J.A., Pepin, P., Silvert, W., 1987. Feeding behavior of the Atlantic mackerel Scomber scombrus on the hydromedusa Aglantha digitale. Marine Biology 94 (3), 329-333.
Denmark	winter	IBTS_Q1_DK_2022	28	1	2022	North sea	IBTS_Q1_DK_2022_12	57.3654	8.58065	4608.55	27.8	Hydrozoa	Aglantha digitale	1	0.1	10	1	8.98	0.216988	0.00603227	5.17415e-06	0.000143841	Runge, J.A., Pepin, P., Silvert, W., 1987. Feeding behavior of the Atlantic mackerel Scomber scombrus on the hydromedusa Aglantha digitale. Marine Biology 94 (3), 329-333.
Denmark	winter	IBTS_Q1_DK_2022	28	1	2022	North sea	IBTS_Q1_DK_2022_12	57.3654	8.58065	4608.55	27.8	Hydrozoa	Aglantha digitale	1	0.1	10	1	7.93	0.216988	0.00603227	4.06006e-06	0.00011287	Runge, J.A., Pepin, P., Silvert, W., 1987. Feeding behavior of the Atlantic mackerel Scomber scombrus on the hydromedusa Aglantha digitale. Marine Biology 94 (3), 329-333.
Denmark	winter	IBTS_Q1_DK_2022	28	1	2022	North sea	IBTS_Q1_DK_2022_12	57.3654	8.58065	4608.55	27.8	Hydrozoa	Aglantha digitale	1	0.1	10	1	9.1	0.216988	0.00603227	5.30983e-06	0.000147613	Runge, J.A., Pepin, P., Silvert, W., 1987. Feeding behavior of the Atlantic mackerel Scomber scombrus on the hydromedusa Aglantha digitale. Marine Biology 94 (3), 329-333.
Denmark	winter	IBTS_Q1_DK_2022	28	1	2022	North sea	IBTS_Q1_DK_2022_12	57.3654	8.58065	4608.55	27.8	Hydrozoa	Aglantha digitale	1	0.1	10	1	7.36	0.216988	0.00603227	3.51044e-06	9.75903e-05	Runge, J.A., Pepin, P., Silvert, W., 1987. Feeding behavior of the Atlantic mackerel Scomber scombrus on the hydromedusa Aglantha digitale. Marine Biology 94 (3), 329-333.
Denmark	winter	IBTS_Q1_DK_2022	28	1	2022	North sea	IBTS_Q1_DK_2022_12	57.3654	8.58065	4608.55	27.8	Hydrozoa	Aglantha digitale	1	0.1	10	1	10.68	0.216988	0.00603227	7.25544e-06	0.000201701	Runge, J.A., Pepin, P., Silvert, W., 1987. Feeding behavior of the Atlantic mackerel Scomber scombrus on the hydromedusa Aglantha digitale. Marine Biology 94 (3), 329-333.
Denmark	winter	IBTS_Q1_DK_2022	28	1	2022	North sea	IBTS_Q1_DK_2022_12	57.3654	8.58065	4608.55	27.8	Hydrozoa	Aglantha digitale	1	0.1	10	1	7.99	0.216988	0.00603227	4.12018e-06	0.000114541	Runge, J.A., Pepin, P., Silvert, W., 1987. Feeding behavior of the Atlantic mackerel Scomber scombrus on the hydromedusa Aglantha digitale. Marine Biology 94 (3), 329-333.
Denmark	winter	IBTS_Q1_DK_2022	28	1	2022	North sea	IBTS_Q1_DK_2022_12	57.3654	8.58065	4608.55	27.8	Hydrozoa	Aglantha digitale	1	0.1	10	1	12.37	0.216988	0.00603227	9.66209e-06	0.000268606	Runge, J.A., Pepin, P., Silvert, W., 1987. Feeding behavior of the Atlantic mackerel Scomber scombrus on the hydromedusa Aglantha digitale. Marine Biology 94 (3), 329-333.
Denmark	winter	IBTS_Q1_DK_2022	28	1	2022	North sea	IBTS_Q1_DK_2022_12	57.3654	8.58065	4608.55	27.8	Hydrozoa	Aglantha digitale	1	0.1	10	1	7.09	0.216988	0.00603227	3.2637e-06	9.07308e-05	Runge, J.A., Pepin, P., Silvert, W., 1987. Feeding behavior of the Atlantic mackerel Scomber scombrus on the hydromedusa Aglantha digitale. Marine Biology 94 (3), 329-333.
Denmark	winter	IBTS_Q1_DK_2022	28	1	2022	North sea	IBTS_Q1_DK_2022_12	57.3654	8.58065	4608.55	27.8	Hydrozoa	Aglantha digitale	1	0.1	10	1	7.49	0.216988	0.00603227	3.63237e-06	0.00010098	Runge, J.A., Pepin, P., Silvert, W., 1987. Feeding behavior of the Atlantic mackerel Scomber scombrus on the hydromedusa Aglantha digitale. Marine Biology 94 (3), 329-333.
Denmark	winter	IBTS_Q1_DK_2022	28	1	2022	North sea	IBTS_Q1_DK_2022_12	57.3654	8.58065	4608.55	27.8	Hydrozoa	Aglantha digitale	1	0.1	10	1	7.63	0.216988	0.00603227	3.76594e-06	0.000104693	Runge, J.A., Pepin, P., Silvert, W., 1987. Feeding behavior of the Atlantic mackerel Scomber scombrus on the hydromedusa Aglantha digitale. Marine Biology 94 (3), 329-333.
Denmark	winter	IBTS_Q1_DK_2022	28	1	2022	North sea	IBTS_Q1_DK_2022_12	57.3654	8.58065	4608.55	27.8	Hydrozoa	Aglantha digitale	1	0.1	10	1	6.67	0.216988	0.00603227	2.89731e-06	8.05453e-05	Runge, J.A., Pepin, P., Silvert, W., 1987. Feeding behavior of the Atlantic mackerel Scomber scombrus on the hydromedusa Aglantha digitale. Marine Biology 94 (3), 329-333.
Denmark	winter	IBTS_Q1_DK_2022	28	1	2022	North sea	IBTS_Q1_DK_2022_12	57.3654	8.58065	4608.55	27.8	Hydrozoa	Aglantha digitale	1	0.1	10	1	7.46	0.216988	0.00603227	3.60405e-06	0.000100193	Runge, J.A., Pepin, P., Silvert, W., 1987. Feeding behavior of the Atlantic mackerel Scomber scombrus on the hydromedusa Aglantha digitale. Marine Biology 94 (3), 329-333.
Denmark	winter	IBTS_Q1_DK_2022	28	1	2022	North sea	IBTS_Q1_DK_2022_12	57.3654	8.58065	4608.55	27.8	Hydrozoa	Aglantha digitale	1	0.1	10	1	7.85	0.216988	0.00603227	3.98058e-06	0.00011066	Runge, J.A., Pepin, P., Silvert, W., 1987. Feeding behavior of the Atlantic mackerel Scomber scombrus on the hydromedusa Aglantha digitale. Marine Biology 94 (3), 329-333.
Denmark	winter	IBTS_Q1_DK_2022	28	1	2022	North sea	IBTS_Q1_DK_2022_12	57.3654	8.58065	4608.55	27.8	Hydrozoa	Aglantha digitale	1	0.1	10	1	7.35	0.216988	0.00603227	3.50115e-06	9.73319e-05	Runge, J.A., Pepin, P., Silvert, W., 1987. Feeding behavior of the Atlantic mackerel Scomber scombrus on the hydromedusa Aglantha digitale. Marine Biology 94 (3), 329-333.
Denmark	winter	IBTS_Q1_DK_2022	28	1	2022	North sea	IBTS_Q1_DK_2022_12	57.3654	8.58065	4608.55	27.8	Hydrozoa	Aglantha digitale	1	0.1	10	1	7.04	0.216988	0.00603227	3.21897e-06	8.94873e-05	Runge, J.A., Pepin, P., Silvert, W., 1987. Feeding behavior of the Atlantic mackerel Scomber scombrus on the hydromedusa Aglantha digitale. Marine Biology 94 (3), 329-333.
Denmark	winter	IBTS_Q1_DK_2022	28	1	2022	North sea	IBTS_Q1_DK_2022_12	57.3654	8.58065	4608.55	27.8	Hydrozoa	Aglantha digitale	1	0.1	10	1	7.62	0.216988	0.00603227	3.75632e-06	0.000104426	Runge, J.A., Pepin, P., Silvert, W., 1987. Feeding behavior of the Atlantic mackerel Scomber scombrus on the hydromedusa Aglantha digitale. Marine Biology 94 (3), 329-333.
Denmark	winter	IBTS_Q1_DK_2022	28	1	2022	North sea	IBTS_Q1_DK_2022_12	57.3654	8.58065	4608.55	27.8	Hydrozoa	Aglantha digitale	1	0.1	10	1	8.01	0.216988	0.00603227	4.14032e-06	0.000115101	Runge, J.A., Pepin, P., Silvert, W., 1987. Feeding behavior of the Atlantic mackerel Scomber scombrus on the hydromedusa Aglantha digitale. Marine Biology 94 (3), 329-333.
Denmark	winter	IBTS_Q1_DK_2022	28	1	2022	North sea	IBTS_Q1_DK_2022_12	57.3654	8.58065	4608.55	27.8	Hydrozoa	Aglantha digitale	1	0.1	10	1	6.32	0.216988	0.00603227	2.60824e-06	7.25092e-05	Runge, J.A., Pepin, P., Silvert, W., 1987. Feeding behavior of the Atlantic mackerel Scomber scombrus on the hydromedusa Aglantha digitale. Marine Biology 94 (3), 329-333.
Denmark	winter	IBTS_Q1_DK_2022	28	1	2022	North sea	IBTS_Q1_DK_2022_12	57.3654	8.58065	4608.55	27.8	Hydrozoa	Aglantha digitale	1	0.1	10	1	8.57	0.216988	0.00603227	4.72349e-06	0.000131313	Runge, J.A., Pepin, P., Silvert, W., 1987. Feeding behavior of the Atlantic mackerel Scomber scombrus on the hydromedusa Aglantha digitale. Marine Biology 94 (3), 329-333.
Denmark	winter	IBTS_Q1_DK_2022	28	1	2022	North sea	IBTS_Q1_DK_2022_12	57.3654	8.58065	4608.55	27.8	Hydrozoa	Aglantha digitale	1	0.1	10	1	10.57	0.216988	0.00603227	7.11044e-06	0.00019767	Runge, J.A., Pepin, P., Silvert, W., 1987. Feeding behavior of the Atlantic mackerel Scomber scombrus on the hydromedusa Aglantha digitale. Marine Biology 94 (3), 329-333.
Denmark	winter	IBTS_Q1_DK_2022	28	1	2022	North sea	IBTS_Q1_DK_2022_12	57.3654	8.58065	4608.55	27.8	Hydrozoa	Aglantha digitale	1	0.1	10	1	7.76	0.216988	0.00603227	3.89207e-06	0.000108199	Runge, J.A., Pepin, P., Silvert, W., 1987. Feeding behavior of the Atlantic mackerel Scomber scombrus on the hydromedusa Aglantha digitale. Marine Biology 94 (3), 329-333.
Denmark	winter	IBTS_Q1_DK_2022	28	1	2022	North sea	IBTS_Q1_DK_2022_12	57.3654	8.58065	4608.55	27.8	Hydrozoa	Aglantha digitale	1	0.1	10	1	7.72	0.216988	0.00603227	3.85304e-06	0.000107115	Runge, J.A., Pepin, P., Silvert, W., 1987. Feeding behavior of the Atlantic mackerel Scomber scombrus on the hydromedusa Aglantha digitale. Marine Biology 94 (3), 329-333.
Denmark	winter	IBTS_Q1_DK_2022	28	1	2022	North sea	IBTS_Q1_DK_2022_12	57.3654	8.58065	4608.55	27.8	Hydrozoa	Aglantha digitale	1	0.1	10	1	6.81	0.216988	0.00603227	3.01708e-06	8.38748e-05	Runge, J.A., Pepin, P., Silvert, W., 1987. Feeding behavior of the Atlantic mackerel Scomber scombrus on the hydromedusa Aglantha digitale. Marine Biology 94 (3), 329-333.
Denmark	winter	IBTS_Q1_DK_2022	28	1	2022	North sea	IBTS_Q1_DK_2022_12	57.3654	8.58065	4608.55	27.8	Hydrozoa	Aglantha digitale	1	0.1	10	1	6.5	0.216988	0.00603227	2.75506e-06	7.65907e-05	Runge, J.A., Pepin, P., Silvert, W., 1987. Feeding behavior of the Atlantic mackerel Scomber scombrus on the hydromedusa Aglantha digitale. Marine Biology 94 (3), 329-333.
Denmark	winter	IBTS_Q1_DK_2022	28	1	2022	North sea	IBTS_Q1_DK_2022_12	57.3654	8.58065	4608.55	27.8	Hydrozoa	Aglantha digitale	1	0.1	10	1	7.86	0.216988	0.00603227	3.99047e-06	0.000110935	Runge, J.A., Pepin, P., Silvert, W., 1987. Feeding behavior of the Atlantic mackerel Scomber scombrus on the hydromedusa Aglantha digitale. Marine Biology 94 (3), 329-333.
Denmark	winter	IBTS_Q1_DK_2022	28	1	2022	North sea	IBTS_Q1_DK_2022_12	57.3654	8.58065	4608.55	27.8	Hydrozoa	Aglantha digitale	1	0.1	10	1	8.1	0.216988	0.00603227	4.23151e-06	0.000117636	Runge, J.A., Pepin, P., Silvert, W., 1987. Feeding behavior of the Atlantic mackerel Scomber scombrus on the hydromedusa Aglantha digitale. Marine Biology 94 (3), 329-333.
Denmark	winter	IBTS_Q1_DK_2022	28	1	2022	North sea	IBTS_Q1_DK_2022_12	57.3654	8.58065	4608.55	27.8	Hydrozoa	Aglantha digitale	1	0.1	10	1	9.17	0.216988	0.00603227	5.38977e-06	0.000149836	Runge, J.A., Pepin, P., Silvert, W., 1987. Feeding behavior of the Atlantic mackerel Scomber scombrus on the hydromedusa Aglantha digitale. Marine Biology 94 (3), 329-333.
Denmark	winter	IBTS_Q1_DK_2022	28	1	2022	North sea	IBTS_Q1_DK_2022_12	57.3654	8.58065	4608.55	27.8	Hydrozoa	Aglantha digitale	1	0.1	10	1	6.27	0.216988	0.00603227	2.56816e-06	7.13948e-05	Runge, J.A., Pepin, P., Silvert, W., 1987. Feeding behavior of the Atlantic mackerel Scomber scombrus on the hydromedusa Aglantha digitale. Marine Biology 94 (3), 329-333.
Denmark	winter	IBTS_Q1_DK_2022	28	1	2022	North sea	IBTS_Q1_DK_2022_12	57.3654	8.58065	4608.55	27.8	Hydrozoa	Aglantha digitale	1	0.1	10	1	6.67	0.216988	0.00603227	2.89731e-06	8.05453e-05	Runge, J.A., Pepin, P., Silvert, W., 1987. Feeding behavior of the Atlantic mackerel Scomber scombrus on the hydromedusa Aglantha digitale. Marine Biology 94 (3), 329-333.
Denmark	winter	IBTS_Q1_DK_2022	28	1	2022	North sea	IBTS_Q1_DK_2022_12	57.3654	8.58065	4608.55	27.8	Hydrozoa	Aglantha digitale	1	0.1	10	1	5.62	0.216988	0.00603227	2.07461e-06	5.76741e-05	Runge, J.A., Pepin, P., Silvert, W., 1987. Feeding behavior of the Atlantic mackerel Scomber scombrus on the hydromedusa Aglantha digitale. Marine Biology 94 (3), 329-333.
Denmark	winter	IBTS_Q1_DK_2022	28	1	2022	North sea	IBTS_Q1_DK_2022_12	57.3654	8.58065	4608.55	27.8	Hydrozoa	Aglantha digitale	1	0.1	10	1	6.28	0.216988	0.00603227	2.57615e-06	7.1617e-05	Runge, J.A., Pepin, P., Silvert, W., 1987. Feeding behavior of the Atlantic mackerel Scomber scombrus on the hydromedusa Aglantha digitale. Marine Biology 94 (3), 329-333.
Denmark	winter	IBTS_Q1_DK_2022	28	1	2022	North sea	IBTS_Q1_DK_2022_12	57.3654	8.58065	4608.55	27.8	Hydrozoa	Aglantha digitale	1	0.1	10	1	7.35	0.216988	0.00603227	3.50115e-06	9.73319e-05	Runge, J.A., Pepin, P., Silvert, W., 1987. Feeding behavior of the Atlantic mackerel Scomber scombrus on the hydromedusa Aglantha digitale. Marine Biology 94 (3), 329-333.
Denmark	winter	IBTS_Q1_DK_2022	28	1	2022	North sea	IBTS_Q1_DK_2022_12	57.3654	8.58065	4608.55	27.8	Hydrozoa	Aglantha digitale	1	0.1	10	1	6.08	0.216988	0.00603227	2.41859e-06	6.72368e-05	Runge, J.A., Pepin, P., Silvert, W., 1987. Feeding behavior of the Atlantic mackerel Scomber scombrus on the hydromedusa Aglantha digitale. Marine Biology 94 (3), 329-333.
Denmark	winter	IBTS_Q1_DK_2022	28	1	2022	North sea	IBTS_Q1_DK_2022_12	57.3654	8.58065	4608.55	27.8	Hydrozoa	Aglantha digitale	1	0.1	10	1	9.32	0.216988	0.00603227	5.56303e-06	0.000154652	Runge, J.A., Pepin, P., Silvert, W., 1987. Feeding behavior of the Atlantic mackerel Scomber scombrus on the hydromedusa Aglantha digitale. Marine Biology 94 (3), 329-333.
Denmark	winter	IBTS_Q1_DK_2022	28	1	2022	North sea	IBTS_Q1_DK_2022_12	57.3654	8.58065	4608.55	27.8	Hydrozoa	Aglantha digitale	1	0.1	10	1	9.07	0.216988	0.00603227	5.27575e-06	0.000146666	Runge, J.A., Pepin, P., Silvert, W., 1987. Feeding behavior of the Atlantic mackerel Scomber scombrus on the hydromedusa Aglantha digitale. Marine Biology 94 (3), 329-333.
Denmark	winter	IBTS_Q1_DK_2022	28	1	2022	North sea	IBTS_Q1_DK_2022_12	57.3654	8.58065	4608.55	27.8	Hydrozoa	Aglantha digitale	1	0.1	10	1	6.76	0.216988	0.00603227	2.97403e-06	8.26782e-05	Runge, J.A., Pepin, P., Silvert, W., 1987. Feeding behavior of the Atlantic mackerel Scomber scombrus on the hydromedusa Aglantha digitale. Marine Biology 94 (3), 329-333.
Denmark	winter	IBTS_Q1_DK_2022	28	1	2022	North sea	IBTS_Q1_DK_2022_12	57.3654	8.58065	4608.55	27.8	Hydrozoa	Aglantha digitale	1	0.1	10	1	7.33	0.216988	0.00603227	3.48259e-06	9.68161e-05	Runge, J.A., Pepin, P., Silvert, W., 1987. Feeding behavior of the Atlantic mackerel Scomber scombrus on the hydromedusa Aglantha digitale. Marine Biology 94 (3), 329-333.
Denmark	winter	IBTS_Q1_DK_2022	28	1	2022	North sea	IBTS_Q1_DK_2022_12	57.3654	8.58065	4608.55	27.8	Hydrozoa	Aglantha digitale	1	0.1	10	1	6.92	0.216988	0.00603227	3.11284e-06	8.6537e-05	Runge, J.A., Pepin, P., Silvert, W., 1987. Feeding behavior of the Atlantic mackerel Scomber scombrus on the hydromedusa Aglantha digitale. Marine Biology 94 (3), 329-333.
Denmark	winter	IBTS_Q1_DK_2022	28	1	2022	North sea	IBTS_Q1_DK_2022_12	57.3654	8.58065	4608.55	27.8	Hydrozoa	Aglantha digitale	1	0.1	10	1	7.59	0.216988	0.00603227	3.72753e-06	0.000103625	Runge, J.A., Pepin, P., Silvert, W., 1987. Feeding behavior of the Atlantic mackerel Scomber scombrus on the hydromedusa Aglantha digitale. Marine Biology 94 (3), 329-333.
Denmark	winter	IBTS_Q1_DK_2022	28	1	2022	North sea	IBTS_Q1_DK_2022_12	57.3654	8.58065	4608.55	27.8	Hydrozoa	Aglantha digitale	1	0.1	10	1	13.85	0.216988	0.00603227	1.20442e-05	0.000334828	Runge, J.A., Pepin, P., Silvert, W., 1987. Feeding behavior of the Atlantic mackerel Scomber scombrus on the hydromedusa Aglantha digitale. Marine Biology 94 (3), 329-333.
Denmark	winter	IBTS_Q1_DK_2022	28	1	2022	North sea	IBTS_Q1_DK_2022_12	57.3654	8.58065	4608.55	27.8	Hydrozoa	Aglantha digitale	1	0.1	10	1	12.59	0.216988	0.00603227	1e-05	0.000278	Runge, J.A., Pepin, P., Silvert, W., 1987. Feeding behavior of the Atlantic mackerel Scomber scombrus on the hydromedusa Aglantha digitale. Marine Biology 94 (3), 329-333.
Denmark	winter	IBTS_Q1_DK_2022	28	1	2022	North sea	IBTS_Q1_DK_2022_12	57.3654	8.58065	4608.55	27.8	Hydrozoa	Aglantha digitale	1	0.1	10	1	6.85	0.216988	0.00603227	3.05173e-06	8.48382e-05	Runge, J.A., Pepin, P., Silvert, W., 1987. Feeding behavior of the Atlantic mackerel Scomber scombrus on the hydromedusa Aglantha digitale. Marine Biology 94 (3), 329-333.
Denmark	winter	IBTS_Q1_DK_2022	28	1	2022	North sea	IBTS_Q1_DK_2022_12	57.3654	8.58065	4608.55	27.8	Hydrozoa	Aglantha digitale	1	0.1	10	1	7.67	0.216988	0.00603227	3.80453e-06	0.000105766	Runge, J.A., Pepin, P., Silvert, W., 1987. Feeding behavior of the Atlantic mackerel Scomber scombrus on the hydromedusa Aglantha digitale. Marine Biology 94 (3), 329-333.
Denmark	winter	IBTS_Q1_DK_2022	28	1	2022	North sea	IBTS_Q1_DK_2022_12	57.3654	8.58065	4608.55	27.8	Hydrozoa	Aglantha digitale	1	0.1	10	1	9.03	0.216988	0.00603227	5.23047e-06	0.000145407	Runge, J.A., Pepin, P., Silvert, W., 1987. Feeding behavior of the Atlantic mackerel Scomber scombrus on the hydromedusa Aglantha digitale. Marine Biology 94 (3), 329-333.
Denmark	winter	IBTS_Q1_DK_2022	28	1	2022	North sea	IBTS_Q1_DK_2022_12	57.3654	8.58065	4608.55	27.8	Hydrozoa	Aglantha digitale	1	0.1	10	1	7.66	0.216988	0.00603227	3.79486e-06	0.000105497	Runge, J.A., Pepin, P., Silvert, W., 1987. Feeding behavior of the Atlantic mackerel Scomber scombrus on the hydromedusa Aglantha digitale. Marine Biology 94 (3), 329-333.
Denmark	winter	IBTS_Q1_DK_2022	28	1	2022	North sea	IBTS_Q1_DK_2022_12	57.3654	8.58065	4608.55	27.8	Hydrozoa	Aglantha digitale	1	0.1	10	1	9.09	0.216988	0.00603227	5.29846e-06	0.000147297	Runge, J.A., Pepin, P., Silvert, W., 1987. Feeding behavior of the Atlantic mackerel Scomber scombrus on the hydromedusa Aglantha digitale. Marine Biology 94 (3), 329-333.
Denmark	winter	IBTS_Q1_DK_2022	28	1	2022	North sea	IBTS_Q1_DK_2022_12	57.3654	8.58065	4608.55	27.8	Hydrozoa	Aglantha digitale	1	0.1	10	1	6.71	0.216988	0.00603227	2.93129e-06	8.14899e-05	Runge, J.A., Pepin, P., Silvert, W., 1987. Feeding behavior of the Atlantic mackerel Scomber scombrus on the hydromedusa Aglantha digitale. Marine Biology 94 (3), 329-333.
Denmark	winter	IBTS_Q1_DK_2022	28	1	2022	North sea	IBTS_Q1_DK_2022_12	57.3654	8.58065	4608.55	27.8	Hydrozoa	Aglantha digitale	1	0.1	10	1	8.96	0.216988	0.00603227	5.1517e-06	0.000143217	Runge, J.A., Pepin, P., Silvert, W., 1987. Feeding behavior of the Atlantic mackerel Scomber scombrus on the hydromedusa Aglantha digitale. Marine Biology 94 (3), 329-333.
Denmark	winter	IBTS_Q1_DK_2022	28	1	2022	North sea	IBTS_Q1_DK_2022_12	57.3654	8.58065	4608.55	27.8	Hydrozoa	Aglantha digitale	1	0.1	10	1	9.48	0.216988	0.00603227	5.75077e-06	0.000159872	Runge, J.A., Pepin, P., Silvert, W., 1987. Feeding behavior of the Atlantic mackerel Scomber scombrus on the hydromedusa Aglantha digitale. Marine Biology 94 (3), 329-333.
Denmark	winter	IBTS_Q1_DK_2022	28	1	2022	North sea	IBTS_Q1_DK_2022_12	57.3654	8.58065	4608.55	27.8	Hydrozoa	Aglantha digitale	1	0.1	10	1	9.64	0.216988	0.00603227	5.94156e-06	0.000165175	Runge, J.A., Pepin, P., Silvert, W., 1987. Feeding behavior of the Atlantic mackerel Scomber scombrus on the hydromedusa Aglantha digitale. Marine Biology 94 (3), 329-333.
Denmark	winter	IBTS_Q1_DK_2022	28	1	2022	North sea	IBTS_Q1_DK_2022_12	57.3654	8.58065	4608.55	27.8	Hydrozoa	Aglantha digitale	1	0.1	10	1	8.91	0.216988	0.00603227	5.09579e-06	0.000141663	Runge, J.A., Pepin, P., Silvert, W., 1987. Feeding behavior of the Atlantic mackerel Scomber scombrus on the hydromedusa Aglantha digitale. Marine Biology 94 (3), 329-333.
Denmark	winter	IBTS_Q1_DK_2022	28	1	2022	North sea	IBTS_Q1_DK_2022_12	57.3654	8.58065	4608.55	27.8	Hydrozoa	Aglantha digitale	1	0.1	10	1	6.59	0.216988	0.00603227	2.82994e-06	7.86722e-05	Runge, J.A., Pepin, P., Silvert, W., 1987. Feeding behavior of the Atlantic mackerel Scomber scombrus on the hydromedusa Aglantha digitale. Marine Biology 94 (3), 329-333.
Denmark	winter	IBTS_Q1_DK_2022	28	1	2022	North sea	IBTS_Q1_DK_2022_12	57.3654	8.58065	4608.55	27.8	Hydrozoa	Aglantha digitale	1	0.1	10	1	11.46	0.216988	0.00603227	8.32454e-06	0.000231422	Runge, J.A., Pepin, P., Silvert, W., 1987. Feeding behavior of the Atlantic mackerel Scomber scombrus on the hydromedusa Aglantha digitale. Marine Biology 94 (3), 329-333.
Denmark	winter	IBTS_Q1_DK_2022	28	1	2022	North sea	IBTS_Q1_DK_2022_12	57.3654	8.58065	4608.55	27.8	Hydrozoa	Aglantha digitale	1	0.1	10	1	8.4	0.216988	0.00603227	4.5425e-06	0.000126281	Runge, J.A., Pepin, P., Silvert, W., 1987. Feeding behavior of the Atlantic mackerel Scomber scombrus on the hydromedusa Aglantha digitale. Marine Biology 94 (3), 329-333.
Denmark	winter	IBTS_Q1_DK_2022	28	1	2022	North sea	IBTS_Q1_DK_2022_12	57.3654	8.58065	4608.55	27.8	Hydrozoa	Aglantha digitale	1	0.1	10	1	9.46	0.216988	0.00603227	5.72714e-06	0.000159214	Runge, J.A., Pepin, P., Silvert, W., 1987. Feeding behavior of the Atlantic mackerel Scomber scombrus on the hydromedusa Aglantha digitale. Marine Biology 94 (3), 329-333.
Denmark	winter	IBTS_Q1_DK_2022	28	1	2022	North sea	IBTS_Q1_DK_2022_12	57.3654	8.58065	4608.55	27.8	Hydrozoa	Aglantha digitale	1	0.1	10	1	8.42	0.216988	0.00603227	4.56361e-06	0.000126868	Runge, J.A., Pepin, P., Silvert, W., 1987. Feeding behavior of the Atlantic mackerel Scomber scombrus on the hydromedusa Aglantha digitale. Marine Biology 94 (3), 329-333.
Denmark	winter	IBTS_Q1_DK_2022	28	1	2022	North sea	IBTS_Q1_DK_2022_12	57.3654	8.58065	4608.55	27.8	Hydrozoa	Aglantha digitale	1	0.1	10	1	9.56	0.216988	0.00603227	5.84579e-06	0.000162513	Runge, J.A., Pepin, P., Silvert, W., 1987. Feeding behavior of the Atlantic mackerel Scomber scombrus on the hydromedusa Aglantha digitale. Marine Biology 94 (3), 329-333.
Denmark	winter	IBTS_Q1_DK_2022	28	1	2022	North sea	IBTS_Q1_DK_2022_12	57.3654	8.58065	4608.55	27.8	Hydrozoa	Aglantha digitale	1	0.1	10	1	7.49	0.216988	0.00603227	3.63237e-06	0.00010098	Runge, J.A., Pepin, P., Silvert, W., 1987. Feeding behavior of the Atlantic mackerel Scomber scombrus on the hydromedusa Aglantha digitale. Marine Biology 94 (3), 329-333.
Denmark	winter	IBTS_Q1_DK_2022	28	1	2022	North sea	IBTS_Q1_DK_2022_12	57.3654	8.58065	4608.55	27.8	Hydrozoa	Aglantha digitale	1	0.1	10	1	8.9	0.216988	0.00603227	5.08464e-06	0.000141353	Runge, J.A., Pepin, P., Silvert, W., 1987. Feeding behavior of the Atlantic mackerel Scomber scombrus on the hydromedusa Aglantha digitale. Marine Biology 94 (3), 329-333.
Denmark	winter	IBTS_Q1_DK_2022	28	1	2022	North sea	IBTS_Q1_DK_2022_12	57.3654	8.58065	4608.55	27.8	Hydrozoa	Aglantha digitale	1	0.1	10	1	6.92	0.216988	0.00603227	3.11284e-06	8.6537e-05	Runge, J.A., Pepin, P., Silvert, W., 1987. Feeding behavior of the Atlantic mackerel Scomber scombrus on the hydromedusa Aglantha digitale. Marine Biology 94 (3), 329-333.
Denmark	winter	IBTS_Q1_DK_2022	28	1	2022	North sea	IBTS_Q1_DK_2022_12	57.3654	8.58065	4608.55	27.8	Hydrozoa	Aglantha digitale	1	0.1	10	1	9.48	0.216988	0.00603227	5.75077e-06	0.000159872	Runge, J.A., Pepin, P., Silvert, W., 1987. Feeding behavior of the Atlantic mackerel Scomber scombrus on the hydromedusa Aglantha digitale. Marine Biology 94 (3), 329-333.
Denmark	winter	IBTS_Q1_DK_2022	28	1	2022	North sea	IBTS_Q1_DK_2022_12	57.3654	8.58065	4608.55	27.8	Hydrozoa	Aglantha digitale	1	0.1	10	1	8.34	0.216988	0.00603227	4.47944e-06	0.000124528	Runge, J.A., Pepin, P., Silvert, W., 1987. Feeding behavior of the Atlantic mackerel Scomber scombrus on the hydromedusa Aglantha digitale. Marine Biology 94 (3), 329-333.
Denmark	winter	IBTS_Q1_DK_2022	28	1	2022	North sea	IBTS_Q1_DK_2022_12	57.3654	8.58065	4608.55	27.8	Hydrozoa	Aglantha digitale	1	0.1	10	1	10.54	0.216988	0.00603227	7.07114e-06	0.000196578	Runge, J.A., Pepin, P., Silvert, W., 1987. Feeding behavior of the Atlantic mackerel Scomber scombrus on the hydromedusa Aglantha digitale. Marine Biology 94 (3), 329-333.
Denmark	winter	IBTS_Q1_DK_2022	28	1	2022	North sea	IBTS_Q1_DK_2022_12	57.3654	8.58065	4608.55	27.8	Hydrozoa	Aglantha digitale	1	0.1	10	1	6.99	0.216988	0.00603227	3.17454e-06	8.82521e-05	Runge, J.A., Pepin, P., Silvert, W., 1987. Feeding behavior of the Atlantic mackerel Scomber scombrus on the hydromedusa Aglantha digitale. Marine Biology 94 (3), 329-333.
Denmark	winter	IBTS_Q1_DK_2022	28	1	2022	North sea	IBTS_Q1_DK_2022_12	57.3654	8.58065	4608.55	27.8	Hydrozoa	Aglantha digitale	1	0.1	10	1	7.83	0.216988	0.00603227	3.96082e-06	0.000110111	Runge, J.A., Pepin, P., Silvert, W., 1987. Feeding behavior of the Atlantic mackerel Scomber scombrus on the hydromedusa Aglantha digitale. Marine Biology 94 (3), 329-333.
Denmark	winter	IBTS_Q1_DK_2022	28	1	2022	North sea	IBTS_Q1_DK_2022_12	57.3654	8.58065	4608.55	27.8	Hydrozoa	Aglantha digitale	1	0.1	10	1	9.68	0.216988	0.00603227	5.98973e-06	0.000166514	Runge, J.A., Pepin, P., Silvert, W., 1987. Feeding behavior of the Atlantic mackerel Scomber scombrus on the hydromedusa Aglantha digitale. Marine Biology 94 (3), 329-333.
Denmark	winter	IBTS_Q1_DK_2022	28	1	2022	North sea	IBTS_Q1_DK_2022_12	57.3654	8.58065	4608.55	27.8	Hydrozoa	Aglantha digitale	1	0.1	10	1	8.66	0.216988	0.00603227	4.8207e-06	0.000134015	Runge, J.A., Pepin, P., Silvert, W., 1987. Feeding behavior of the Atlantic mackerel Scomber scombrus on the hydromedusa Aglantha digitale. Marine Biology 94 (3), 329-333.
Denmark	winter	IBTS_Q1_DK_2022	28	1	2022	North sea	IBTS_Q1_DK_2022_12	57.3654	8.58065	4608.55	27.8	Hydrozoa	Aglantha digitale	1	0.1	10	1	7.66	0.216988	0.00603227	3.79486e-06	0.000105497	Runge, J.A., Pepin, P., Silvert, W., 1987. Feeding behavior of the Atlantic mackerel Scomber scombrus on the hydromedusa Aglantha digitale. Marine Biology 94 (3), 329-333.
Denmark	winter	IBTS_Q1_DK_2022	28	1	2022	North sea	IBTS_Q1_DK_2022_12	57.3654	8.58065	4608.55	27.8	Hydrozoa	Aglantha digitale	1	0.1	10	1	8.05	0.216988	0.00603227	4.18073e-06	0.000116224	Runge, J.A., Pepin, P., Silvert, W., 1987. Feeding behavior of the Atlantic mackerel Scomber scombrus on the hydromedusa Aglantha digitale. Marine Biology 94 (3), 329-333.
Denmark	winter	IBTS_Q1_DK_2022	28	1	2022	North sea	IBTS_Q1_DK_2022_12	57.3654	8.58065	4608.55	27.8	Hydrozoa	Aglantha digitale	1	0.1	10	1	6.41	0.216988	0.00603227	2.68116e-06	7.45363e-05	Runge, J.A., Pepin, P., Silvert, W., 1987. Feeding behavior of the Atlantic mackerel Scomber scombrus on the hydromedusa Aglantha digitale. Marine Biology 94 (3), 329-333.
Denmark	winter	IBTS_Q1_DK_2022	28	1	2022	North sea	IBTS_Q1_DK_2022_12	57.3654	8.58065	4608.55	27.8	Hydrozoa	Aglantha digitale	1	0.1	10	1	6.86	0.216988	0.00603227	3.06043e-06	8.50799e-05	Runge, J.A., Pepin, P., Silvert, W., 1987. Feeding behavior of the Atlantic mackerel Scomber scombrus on the hydromedusa Aglantha digitale. Marine Biology 94 (3), 329-333.
Denmark	winter	IBTS_Q1_DK_2022	28	1	2022	North sea	IBTS_Q1_DK_2022_12	57.3654	8.58065	4608.55	27.8	Hydrozoa	Aglantha digitale	1	0.1	10	1	5.72	0.216988	0.00603227	2.1472e-06	5.96921e-05	Runge, J.A., Pepin, P., Silvert, W., 1987. Feeding behavior of the Atlantic mackerel Scomber scombrus on the hydromedusa Aglantha digitale. Marine Biology 94 (3), 329-333.
Denmark	winter	IBTS_Q1_DK_2022	28	1	2022	North sea	IBTS_Q1_DK_2022_12	57.3654	8.58065	4608.55	27.8	Hydrozoa	Aglantha digitale	1	0.1	10	1	7.46	0.216988	0.00603227	3.60405e-06	0.000100193	Runge, J.A., Pepin, P., Silvert, W., 1987. Feeding behavior of the Atlantic mackerel Scomber scombrus on the hydromedusa Aglantha digitale. Marine Biology 94 (3), 329-333.
Denmark	winter	IBTS_Q1_DK_2022	28	1	2022	North sea	IBTS_Q1_DK_2022_12	57.3654	8.58065	4608.55	27.8	Hydrozoa	Aglantha digitale	1	0.1	10	1	7.65	0.216988	0.00603227	3.78521e-06	0.000105229	Runge, J.A., Pepin, P., Silvert, W., 1987. Feeding behavior of the Atlantic mackerel Scomber scombrus on the hydromedusa Aglantha digitale. Marine Biology 94 (3), 329-333.
Denmark	winter	IBTS_Q1_DK_2022	28	1	2022	North sea	IBTS_Q1_DK_2022_12	57.3654	8.58065	4608.55	27.8	Hydrozoa	Aglantha digitale	1	0.1	10	1	7.47	0.216988	0.00603227	3.61348e-06	0.000100455	Runge, J.A., Pepin, P., Silvert, W., 1987. Feeding behavior of the Atlantic mackerel Scomber scombrus on the hydromedusa Aglantha digitale. Marine Biology 94 (3), 329-333.
Denmark	winter	IBTS_Q1_DK_2022	28	1	2022	North sea	IBTS_Q1_DK_2022_12	57.3654	8.58065	4608.55	27.8	Hydrozoa	Aglantha digitale	1	0.1	10	1	6.49	0.216988	0.00603227	2.7468e-06	7.63611e-05	Runge, J.A., Pepin, P., Silvert, W., 1987. Feeding behavior of the Atlantic mackerel Scomber scombrus on the hydromedusa Aglantha digitale. Marine Biology 94 (3), 329-333.
Denmark	winter	IBTS_Q1_DK_2022	28	1	2022	North sea	IBTS_Q1_DK_2022_12	57.3654	8.58065	4608.55	27.8	Hydrozoa	Aglantha digitale	1	0.1	10	1	6.15	0.216988	0.00603227	2.47318e-06	6.87545e-05	Runge, J.A., Pepin, P., Silvert, W., 1987. Feeding behavior of the Atlantic mackerel Scomber scombrus on the hydromedusa Aglantha digitale. Marine Biology 94 (3), 329-333.
Denmark	winter	IBTS_Q1_DK_2022	28	1	2022	North sea	IBTS_Q1_DK_2022_12	57.3654	8.58065	4608.55	27.8	Hydrozoa	Aglantha digitale	1	0.1	10	1	10.75	0.216988	0.00603227	7.34846e-06	0.000204287	Runge, J.A., Pepin, P., Silvert, W., 1987. Feeding behavior of the Atlantic mackerel Scomber scombrus on the hydromedusa Aglantha digitale. Marine Biology 94 (3), 329-333.
Denmark	winter	IBTS_Q1_DK_2022	29	1	2022	North sea	IBTS_Q1_DK_2022_13	57.3782	9.15302	4842.15	16.4	Ctenophora	Beroe spp.	1	1	1	1	60	0.20652	0.00338692	0.00107233	0.0175863	Finenko, G.A., Anninsky, B.E., Romanova, Z.A., Abolmasova, G.I., Kideys, A.E., 2001. Chemical composition, respiration and feeding rates of the new alien ctenophore, Beroe ovata, in the Black Sea. Hydrobiologia 451, 177-186.
Denmark	winter	IBTS_Q1_DK_2022	29	1	2022	North sea	IBTS_Q1_DK_2022_13	57.3782	9.15302	4842.15	16.4	Hydrozoa	Tima bairdii	1	1	1	1	40	0.20652	0.00338692	0.000749481	0.0122915	Møller, L.F., Riisgård, H.U., 2007. Feeding, bioenergetics and growth in the common jellyfish Aurelia aurita and two hydromedusae, Sarsia tubulosa and Aequorea vitrina. Mar. Ecol. Prog. Ser. 346, 167-177.
Denmark	winter	IBTS_Q1_DK_2022	29	1	2022	North sea	IBTS_Q1_DK_2022_13	57.3782	9.15302	4842.15	16.4	Hydrozoa	Tima bairdii	1	1	1	1	55	0.20652	0.00338692	0.00155904	0.0255682	Møller, L.F., Riisgård, H.U., 2007. Feeding, bioenergetics and growth in the common jellyfish Aurelia aurita and two hydromedusae, Sarsia tubulosa and Aequorea vitrina. Mar. Ecol. Prog. Ser. 346, 167-177.
Denmark	winter	IBTS_Q1_DK_2022	29	1	2022	North sea	IBTS_Q1_DK_2022_13	57.3782	9.15302	4842.15	16.4	Siphonophora	Physophora hydrostatica	1	1	1	1	na	0.20652	0.00338692
Denmark	winter	IBTS_Q1_DK_2022	29	1	2022	North sea	IBTS_Q1_DK_2022_13	57.3782	9.15302	4842.15	16.4	Ctenophora	Pleurobrachia pileus	1	1	1	1	17.84	0.20652	0.00338692	0.000200568	0.00328931	Mutlu, E., Bingel, F., 1999. Distribution and abundance of ctenophores, and their zooplankton food in the Black Sea. I. Pleurobrachia pileus. Mar. Biol. 135, 589-601.
Denmark	winter	IBTS_Q1_DK_2022	29	1	2022	North sea	IBTS_Q1_DK_2022_13	57.3782	9.15302	4842.15	16.4	Ctenophora	Pleurobrachia pileus	1	1	1	1	25.06	0.20652	0.00338692	0.000472257	0.00774501	Mutlu, E., Bingel, F., 1999. Distribution and abundance of ctenophores, and their zooplankton food in the Black Sea. I. Pleurobrachia pileus. Mar. Biol. 135, 589-601.
Denmark	winter	IBTS_Q1_DK_2022	29	1	2022	North sea	IBTS_Q1_DK_2022_13	57.3782	9.15302	4842.15	16.4	Ctenophora	Pleurobrachia pileus	1	1	1	1	21.94	0.20652	0.00338692	0.000337802	0.00553995	Mutlu, E., Bingel, F., 1999. Distribution and abundance of ctenophores, and their zooplankton food in the Black Sea. I. Pleurobrachia pileus. Mar. Biol. 135, 589-601.
Denmark	winter	IBTS_Q1_DK_2022	29	1	2022	North sea	IBTS_Q1_DK_2022_13	57.3782	9.15302	4842.15	16.4	Ctenophora	Pleurobrachia pileus	1	1	1	1	19.5	0.20652	0.00338692	0.000250977	0.00411602	Mutlu, E., Bingel, F., 1999. Distribution and abundance of ctenophores, and their zooplankton food in the Black Sea. I. Pleurobrachia pileus. Mar. Biol. 135, 589-601.
Denmark	winter	IBTS_Q1_DK_2022	29	1	2022	North sea	IBTS_Q1_DK_2022_13	57.3782	9.15302	4842.15	16.4	Ctenophora	Pleurobrachia pileus	1	1	1	1	21.08	0.20652	0.00338692	0.000305422	0.00500892	Mutlu, E., Bingel, F., 1999. Distribution and abundance of ctenophores, and their zooplankton food in the Black Sea. I. Pleurobrachia pileus. Mar. Biol. 135, 589-601.
Denmark	winter	IBTS_Q1_DK_2022	29	1	2022	North sea	IBTS_Q1_DK_2022_13	57.3782	9.15302	4842.15	16.4	Ctenophora	Pleurobrachia pileus	1	1	1	1	23.23	0.20652	0.00338692	0.000390113	0.00639785	Mutlu, E., Bingel, F., 1999. Distribution and abundance of ctenophores, and their zooplankton food in the Black Sea. I. Pleurobrachia pileus. Mar. Biol. 135, 589-601.
Denmark	winter	IBTS_Q1_DK_2022	29	1	2022	North sea	IBTS_Q1_DK_2022_13	57.3782	9.15302	4842.15	16.4	Ctenophora	Pleurobrachia pileus	1	1	1	1	18.65	0.20652	0.00338692	0.000224314	0.00367875	Mutlu, E., Bingel, F., 1999. Distribution and abundance of ctenophores, and their zooplankton food in the Black Sea. I. Pleurobrachia pileus. Mar. Biol. 135, 589-601.
Denmark	winter	IBTS_Q1_DK_2022	29	1	2022	North sea	IBTS_Q1_DK_2022_13	57.3782	9.15302	4842.15	16.4	Ctenophora	Pleurobrachia pileus	1	1	1	1	20.29	0.20652	0.00338692	0.000277394	0.00454926	Mutlu, E., Bingel, F., 1999. Distribution and abundance of ctenophores, and their zooplankton food in the Black Sea. I. Pleurobrachia pileus. Mar. Biol. 135, 589-601.
Denmark	winter	IBTS_Q1_DK_2022	29	1	2022	North sea	IBTS_Q1_DK_2022_13	57.3782	9.15302	4842.15	16.4	Ctenophora	Pleurobrachia pileus	1	1	1	1	20.57	0.20652	0.00338692	0.000287142	0.00470912	Mutlu, E., Bingel, F., 1999. Distribution and abundance of ctenophores, and their zooplankton food in the Black Sea. I. Pleurobrachia pileus. Mar. Biol. 135, 589-601.
Denmark	winter	IBTS_Q1_DK_2022	29	1	2022	North sea	IBTS_Q1_DK_2022_13	57.3782	9.15302	4842.15	16.4	Ctenophora	Pleurobrachia pileus	1	1	1	1	21.1	0.20652	0.00338692	0.000306152	0.0050209	Mutlu, E., Bingel, F., 1999. Distribution and abundance of ctenophores, and their zooplankton food in the Black Sea. I. Pleurobrachia pileus. Mar. Biol. 135, 589-601.
Denmark	winter	IBTS_Q1_DK_2022	29	1	2022	North sea	IBTS_Q1_DK_2022_13	57.3782	9.15302	4842.15	16.4	Ctenophora	Pleurobrachia pileus	1	1	1	1	11.93	0.20652	0.00338692	7.27578e-05	0.00119323	Mutlu, E., Bingel, F., 1999. Distribution and abundance of ctenophores, and their zooplankton food in the Black Sea. I. Pleurobrachia pileus. Mar. Biol. 135, 589-601.
Denmark	winter	IBTS_Q1_DK_2022	29	1	2022	North sea	IBTS_Q1_DK_2022_13	57.3782	9.15302	4842.15	16.4	Ctenophora	Pleurobrachia pileus	1	1	1	1	20.1082	0.20652	0.00338692	0.000271172	0.00444723	Mutlu, E., Bingel, F., 1999. Distribution and abundance of ctenophores, and their zooplankton food in the Black Sea. I. Pleurobrachia pileus. Mar. Biol. 135, 589-601.
Denmark	winter	IBTS_Q1_DK_2022	29	1	2022	North sea	IBTS_Q1_DK_2022_13	57.3782	9.15302	4842.15	16.4	Ctenophora	Pleurobrachia pileus	1	1	1	1	20.1082	0.20652	0.00338692	0.000271172	0.00444723	Mutlu, E., Bingel, F., 1999. Distribution and abundance of ctenophores, and their zooplankton food in the Black Sea. I. Pleurobrachia pileus. Mar. Biol. 135, 589-601.
Denmark	winter	IBTS_Q1_DK_2022	29	1	2022	North sea	IBTS_Q1_DK_2022_13	57.3782	9.15302	4842.15	16.4	Ctenophora	Pleurobrachia pileus	1	1	1	1	20.1082	0.20652	0.00338692	0.000271172	0.00444723	Mutlu, E., Bingel, F., 1999. Distribution and abundance of ctenophores, and their zooplankton food in the Black Sea. I. Pleurobrachia pileus. Mar. Biol. 135, 589-601.
Denmark	winter	IBTS_Q1_DK_2022	29	1	2022	North sea	IBTS_Q1_DK_2022_13	57.3782	9.15302	4842.15	16.4	Ctenophora	Pleurobrachia pileus	1	1	1	1	20.1082	0.20652	0.00338692	0.000271172	0.00444723	Mutlu, E., Bingel, F., 1999. Distribution and abundance of ctenophores, and their zooplankton food in the Black Sea. I. Pleurobrachia pileus. Mar. Biol. 135, 589-601.
Denmark	winter	IBTS_Q1_DK_2022	29	1	2022	North sea	IBTS_Q1_DK_2022_13	57.3782	9.15302	4842.15	16.4	Hydrozoa	Aglantha digitale	0.5	0.05	10	1	7.05	0.20652	0.00338692	3.07216e-06	5.03835e-05	Runge, J.A., Pepin, P., Silvert, W., 1987. Feeding behavior of the Atlantic mackerel Scomber scombrus on the hydromedusa Aglantha digitale. Marine Biology 94 (3), 329-333.
Denmark	winter	IBTS_Q1_DK_2022	29	1	2022	North sea	IBTS_Q1_DK_2022_13	57.3782	9.15302	4842.15	16.4	Hydrozoa	Aglantha digitale	0.5	0.05	10	1	7.76	0.20652	0.00338692	3.7043e-06	6.07505e-05	Runge, J.A., Pepin, P., Silvert, W., 1987. Feeding behavior of the Atlantic mackerel Scomber scombrus on the hydromedusa Aglantha digitale. Marine Biology 94 (3), 329-333.
Denmark	winter	IBTS_Q1_DK_2022	29	1	2022	North sea	IBTS_Q1_DK_2022_13	57.3782	9.15302	4842.15	16.4	Hydrozoa	Aglantha digitale	0.5	0.05	10	1	6.67	0.20652	0.00338692	2.75753e-06	4.52236e-05	Runge, J.A., Pepin, P., Silvert, W., 1987. Feeding behavior of the Atlantic mackerel Scomber scombrus on the hydromedusa Aglantha digitale. Marine Biology 94 (3), 329-333.
Denmark	winter	IBTS_Q1_DK_2022	29	1	2022	North sea	IBTS_Q1_DK_2022_13	57.3782	9.15302	4842.15	16.4	Hydrozoa	Aglantha digitale	0.5	0.05	10	1	7.34	0.20652	0.00338692	3.3234e-06	5.45038e-05	Runge, J.A., Pepin, P., Silvert, W., 1987. Feeding behavior of the Atlantic mackerel Scomber scombrus on the hydromedusa Aglantha digitale. Marine Biology 94 (3), 329-333.
Denmark	winter	IBTS_Q1_DK_2022	29	1	2022	North sea	IBTS_Q1_DK_2022_13	57.3782	9.15302	4842.15	16.4	Hydrozoa	Aglantha digitale	0.5	0.05	10	1	6.5	0.20652	0.00338692	2.62214e-06	4.30032e-05	Runge, J.A., Pepin, P., Silvert, W., 1987. Feeding behavior of the Atlantic mackerel Scomber scombrus on the hydromedusa Aglantha digitale. Marine Biology 94 (3), 329-333.
Denmark	winter	IBTS_Q1_DK_2022	29	1	2022	North sea	IBTS_Q1_DK_2022_13	57.3782	9.15302	4842.15	16.4	Hydrozoa	Aglantha digitale	0.5	0.05	10	1	9.01	0.20652	0.00338692	4.95666e-06	8.12892e-05	Runge, J.A., Pepin, P., Silvert, W., 1987. Feeding behavior of the Atlantic mackerel Scomber scombrus on the hydromedusa Aglantha digitale. Marine Biology 94 (3), 329-333.
Denmark	winter	IBTS_Q1_DK_2022	29	1	2022	North sea	IBTS_Q1_DK_2022_13	57.3782	9.15302	4842.15	16.4	Hydrozoa	Aglantha digitale	0.5	0.05	10	1	5.91	0.20652	0.00338692	2.17807e-06	3.57203e-05	Runge, J.A., Pepin, P., Silvert, W., 1987. Feeding behavior of the Atlantic mackerel Scomber scombrus on the hydromedusa Aglantha digitale. Marine Biology 94 (3), 329-333.
Denmark	winter	IBTS_Q1_DK_2022	29	1	2022	North sea	IBTS_Q1_DK_2022_13	57.3782	9.15302	4842.15	16.4	Hydrozoa	Aglantha digitale	0.5	0.05	10	1	9.8	0.20652	0.00338692	5.83937e-06	9.57657e-05	Runge, J.A., Pepin, P., Silvert, W., 1987. Feeding behavior of the Atlantic mackerel Scomber scombrus on the hydromedusa Aglantha digitale. Marine Biology 94 (3), 329-333.
Denmark	winter	IBTS_Q1_DK_2022	29	1	2022	North sea	IBTS_Q1_DK_2022_13	57.3782	9.15302	4842.15	16.4	Hydrozoa	Aglantha digitale	0.5	0.05	10	1	7.67	0.20652	0.00338692	3.62098e-06	5.93841e-05	Runge, J.A., Pepin, P., Silvert, W., 1987. Feeding behavior of the Atlantic mackerel Scomber scombrus on the hydromedusa Aglantha digitale. Marine Biology 94 (3), 329-333.
Denmark	winter	IBTS_Q1_DK_2022	29	1	2022	North sea	IBTS_Q1_DK_2022_13	57.3782	9.15302	4842.15	16.4	Hydrozoa	Aglantha digitale	0.5	0.05	10	1	7.9	0.20652	0.00338692	3.83573e-06	6.2906e-05	Runge, J.A., Pepin, P., Silvert, W., 1987. Feeding behavior of the Atlantic mackerel Scomber scombrus on the hydromedusa Aglantha digitale. Marine Biology 94 (3), 329-333.
Denmark	winter	IBTS_Q1_DK_2022	29	1	2022	North sea	IBTS_Q1_DK_2022_13	57.3782	9.15302	4842.15	16.4	Hydrozoa	Aglantha digitale	0.5	0.05	10	1	8.09	0.20652	0.00338692	4.01768e-06	6.58899e-05	Runge, J.A., Pepin, P., Silvert, W., 1987. Feeding behavior of the Atlantic mackerel Scomber scombrus on the hydromedusa Aglantha digitale. Marine Biology 94 (3), 329-333.
Denmark	winter	IBTS_Q1_DK_2022	29	1	2022	North sea	IBTS_Q1_DK_2022_13	57.3782	9.15302	4842.15	16.4	Hydrozoa	Aglantha digitale	0.5	0.05	10	1	9.83	0.20652	0.00338692	5.87428e-06	9.63382e-05	Runge, J.A., Pepin, P., Silvert, W., 1987. Feeding behavior of the Atlantic mackerel Scomber scombrus on the hydromedusa Aglantha digitale. Marine Biology 94 (3), 329-333.
Denmark	winter	IBTS_Q1_DK_2022	29	1	2022	North sea	IBTS_Q1_DK_2022_13	57.3782	9.15302	4842.15	16.4	Hydrozoa	Aglantha digitale	0.5	0.05	10	1	8.31	0.20652	0.00338692	4.23348e-06	6.94291e-05	Runge, J.A., Pepin, P., Silvert, W., 1987. Feeding behavior of the Atlantic mackerel Scomber scombrus on the hydromedusa Aglantha digitale. Marine Biology 94 (3), 329-333.
Denmark	winter	IBTS_Q1_DK_2022	29	1	2022	North sea	IBTS_Q1_DK_2022_13	57.3782	9.15302	4842.15	16.4	Hydrozoa	Aglantha digitale	0.5	0.05	10	1	6.52	0.20652	0.00338692	2.6379e-06	4.32616e-05	Runge, J.A., Pepin, P., Silvert, W., 1987. Feeding behavior of the Atlantic mackerel Scomber scombrus on the hydromedusa Aglantha digitale. Marine Biology 94 (3), 329-333.
Denmark	winter	IBTS_Q1_DK_2022	29	1	2022	North sea	IBTS_Q1_DK_2022_13	57.3782	9.15302	4842.15	16.4	Hydrozoa	Aglantha digitale	0.5	0.05	10	1	7.77	0.20652	0.00338692	3.71361e-06	6.09032e-05	Runge, J.A., Pepin, P., Silvert, W., 1987. Feeding behavior of the Atlantic mackerel Scomber scombrus on the hydromedusa Aglantha digitale. Marine Biology 94 (3), 329-333.
Denmark	winter	IBTS_Q1_DK_2022	29	1	2022	North sea	IBTS_Q1_DK_2022_13	57.3782	9.15302	4842.15	16.4	Hydrozoa	Aglantha digitale	0.5	0.05	10	1	8.89	0.20652	0.00338692	4.82874e-06	7.91914e-05	Runge, J.A., Pepin, P., Silvert, W., 1987. Feeding behavior of the Atlantic mackerel Scomber scombrus on the hydromedusa Aglantha digitale. Marine Biology 94 (3), 329-333.
Denmark	winter	IBTS_Q1_DK_2022	29	1	2022	North sea	IBTS_Q1_DK_2022_13	57.3782	9.15302	4842.15	16.4	Hydrozoa	Aglantha digitale	0.5	0.05	10	1	8.22	0.20652	0.00338692	4.14453e-06	6.79703e-05	Runge, J.A., Pepin, P., Silvert, W., 1987. Feeding behavior of the Atlantic mackerel Scomber scombrus on the hydromedusa Aglantha digitale. Marine Biology 94 (3), 329-333.
Denmark	winter	IBTS_Q1_DK_2022	29	1	2022	North sea	IBTS_Q1_DK_2022_13	57.3782	9.15302	4842.15	16.4	Hydrozoa	Aglantha digitale	0.5	0.05	10	1	8	0.20652	0.00338692	3.93098e-06	6.44681e-05	Runge, J.A., Pepin, P., Silvert, W., 1987. Feeding behavior of the Atlantic mackerel Scomber scombrus on the hydromedusa Aglantha digitale. Marine Biology 94 (3), 329-333.
Denmark	winter	IBTS_Q1_DK_2022	29	1	2022	North sea	IBTS_Q1_DK_2022_13	57.3782	9.15302	4842.15	16.4	Hydrozoa	Aglantha digitale	0.5	0.05	10	1	6.74	0.20652	0.00338692	2.81425e-06	4.61537e-05	Runge, J.A., Pepin, P., Silvert, W., 1987. Feeding behavior of the Atlantic mackerel Scomber scombrus on the hydromedusa Aglantha digitale. Marine Biology 94 (3), 329-333.
Denmark	winter	IBTS_Q1_DK_2022	29	1	2022	North sea	IBTS_Q1_DK_2022_13	57.3782	9.15302	4842.15	16.4	Hydrozoa	Aglantha digitale	0.5	0.05	10	1	5.7	0.20652	0.00338692	2.0297e-06	3.32871e-05	Runge, J.A., Pepin, P., Silvert, W., 1987. Feeding behavior of the Atlantic mackerel Scomber scombrus on the hydromedusa Aglantha digitale. Marine Biology 94 (3), 329-333.
Denmark	winter	IBTS_Q1_DK_2022	29	1	2022	North sea	IBTS_Q1_DK_2022_13	57.3782	9.15302	4842.15	16.4	Hydrozoa	Aglantha digitale	0.5	0.05	10	1	6.56	0.20652	0.00338692	2.66955e-06	4.37806e-05	Runge, J.A., Pepin, P., Silvert, W., 1987. Feeding behavior of the Atlantic mackerel Scomber scombrus on the hydromedusa Aglantha digitale. Marine Biology 94 (3), 329-333.
Denmark	winter	IBTS_Q1_DK_2022	29	1	2022	North sea	IBTS_Q1_DK_2022_13	57.3782	9.15302	4842.15	16.4	Hydrozoa	Aglantha digitale	0.5	0.05	10	1	5.8	0.20652	0.00338692	2.09971e-06	3.44353e-05	Runge, J.A., Pepin, P., Silvert, W., 1987. Feeding behavior of the Atlantic mackerel Scomber scombrus on the hydromedusa Aglantha digitale. Marine Biology 94 (3), 329-333.
Denmark	winter	IBTS_Q1_DK_2022	29	1	2022	North sea	IBTS_Q1_DK_2022_13	57.3782	9.15302	4842.15	16.4	Hydrozoa	Aglantha digitale	0.5	0.05	10	1	7.25	0.20652	0.00338692	3.2444e-06	5.32082e-05	Runge, J.A., Pepin, P., Silvert, W., 1987. Feeding behavior of the Atlantic mackerel Scomber scombrus on the hydromedusa Aglantha digitale. Marine Biology 94 (3), 329-333.
Denmark	winter	IBTS_Q1_DK_2022	29	1	2022	North sea	IBTS_Q1_DK_2022_13	57.3782	9.15302	4842.15	16.4	Hydrozoa	Aglantha digitale	0.5	0.05	10	1	7	0.20652	0.00338692	3.02982e-06	4.9689e-05	Runge, J.A., Pepin, P., Silvert, W., 1987. Feeding behavior of the Atlantic mackerel Scomber scombrus on the hydromedusa Aglantha digitale. Marine Biology 94 (3), 329-333.
Denmark	winter	IBTS_Q1_DK_2022	29	1	2022	North sea	IBTS_Q1_DK_2022_13	57.3782	9.15302	4842.15	16.4	Hydrozoa	Aglantha digitale	0.5	0.05	10	1	5.27	0.20652	0.00338692	1.74183e-06	2.8566e-05	Runge, J.A., Pepin, P., Silvert, W., 1987. Feeding behavior of the Atlantic mackerel Scomber scombrus on the hydromedusa Aglantha digitale. Marine Biology 94 (3), 329-333.
Denmark	winter	IBTS_Q1_DK_2022	29	1	2022	North sea	IBTS_Q1_DK_2022_13	57.3782	9.15302	4842.15	16.4	Hydrozoa	Aglantha digitale	0.5	0.05	10	1	5.36	0.20652	0.00338692	1.80031e-06	2.95251e-05	Runge, J.A., Pepin, P., Silvert, W., 1987. Feeding behavior of the Atlantic mackerel Scomber scombrus on the hydromedusa Aglantha digitale. Marine Biology 94 (3), 329-333.
Denmark	winter	IBTS_Q1_DK_2022	29	1	2022	North sea	IBTS_Q1_DK_2022_13	57.3782	9.15302	4842.15	16.4	Hydrozoa	Aglantha digitale	0.5	0.05	10	1	6.12	0.20652	0.00338692	2.33153e-06	3.82371e-05	Runge, J.A., Pepin, P., Silvert, W., 1987. Feeding behavior of the Atlantic mackerel Scomber scombrus on the hydromedusa Aglantha digitale. Marine Biology 94 (3), 329-333.
Denmark	winter	IBTS_Q1_DK_2022	29	1	2022	North sea	IBTS_Q1_DK_2022_13	57.3782	9.15302	4842.15	16.4	Hydrozoa	Aglantha digitale	0.5	0.05	10	1	6.8	0.20652	0.00338692	2.86331e-06	4.69582e-05	Runge, J.A., Pepin, P., Silvert, W., 1987. Feeding behavior of the Atlantic mackerel Scomber scombrus on the hydromedusa Aglantha digitale. Marine Biology 94 (3), 329-333.
Denmark	winter	IBTS_Q1_DK_2022	29	1	2022	North sea	IBTS_Q1_DK_2022_13	57.3782	9.15302	4842.15	16.4	Hydrozoa	Aglantha digitale	0.5	0.05	10	1	7.62	0.20652	0.00338692	3.5751e-06	5.86316e-05	Runge, J.A., Pepin, P., Silvert, W., 1987. Feeding behavior of the Atlantic mackerel Scomber scombrus on the hydromedusa Aglantha digitale. Marine Biology 94 (3), 329-333.
Denmark	winter	IBTS_Q1_DK_2022	29	1	2022	North sea	IBTS_Q1_DK_2022_13	57.3782	9.15302	4842.15	16.4	Hydrozoa	Aglantha digitale	0.5	0.05	10	1	7.12	0.20652	0.00338692	3.13193e-06	5.13636e-05	Runge, J.A., Pepin, P., Silvert, W., 1987. Feeding behavior of the Atlantic mackerel Scomber scombrus on the hydromedusa Aglantha digitale. Marine Biology 94 (3), 329-333.
Denmark	winter	IBTS_Q1_DK_2022	29	1	2022	North sea	IBTS_Q1_DK_2022_13	57.3782	9.15302	4842.15	16.4	Hydrozoa	Aglantha digitale	0.5	0.05	10	1	6.33	0.20652	0.00338692	2.49008e-06	4.08373e-05	Runge, J.A., Pepin, P., Silvert, W., 1987. Feeding behavior of the Atlantic mackerel Scomber scombrus on the hydromedusa Aglantha digitale. Marine Biology 94 (3), 329-333.
Denmark	winter	IBTS_Q1_DK_2022	29	1	2022	North sea	IBTS_Q1_DK_2022_13	57.3782	9.15302	4842.15	16.4	Hydrozoa	Aglantha digitale	0.5	0.05	10	1	5.57	0.20652	0.00338692	1.94041e-06	3.18227e-05	Runge, J.A., Pepin, P., Silvert, W., 1987. Feeding behavior of the Atlantic mackerel Scomber scombrus on the hydromedusa Aglantha digitale. Marine Biology 94 (3), 329-333.
Denmark	winter	IBTS_Q1_DK_2022	29	1	2022	North sea	IBTS_Q1_DK_2022_13	57.3782	9.15302	4842.15	16.4	Hydrozoa	Aglantha digitale	0.5	0.05	10	1	5.26	0.20652	0.00338692	1.73539e-06	2.84604e-05	Runge, J.A., Pepin, P., Silvert, W., 1987. Feeding behavior of the Atlantic mackerel Scomber scombrus on the hydromedusa Aglantha digitale. Marine Biology 94 (3), 329-333.
Denmark	winter	IBTS_Q1_DK_2022	29	1	2022	North sea	IBTS_Q1_DK_2022_13	57.3782	9.15302	4842.15	16.4	Hydrozoa	Aglantha digitale	0.5	0.05	10	1	6.1	0.20652	0.00338692	2.31669e-06	3.79938e-05	Runge, J.A., Pepin, P., Silvert, W., 1987. Feeding behavior of the Atlantic mackerel Scomber scombrus on the hydromedusa Aglantha digitale. Marine Biology 94 (3), 329-333.
Denmark	winter	IBTS_Q1_DK_2022	29	1	2022	North sea	IBTS_Q1_DK_2022_13	57.3782	9.15302	4842.15	16.4	Hydrozoa	Aglantha digitale	0.5	0.05	10	1	7.21	0.20652	0.00338692	3.20959e-06	5.26372e-05	Runge, J.A., Pepin, P., Silvert, W., 1987. Feeding behavior of the Atlantic mackerel Scomber scombrus on the hydromedusa Aglantha digitale. Marine Biology 94 (3), 329-333.
Denmark	winter	IBTS_Q1_DK_2022	29	1	2022	North sea	IBTS_Q1_DK_2022_13	57.3782	9.15302	4842.15	16.4	Hydrozoa	Aglantha digitale	0.5	0.05	10	1	6.51	0.20652	0.00338692	2.63002e-06	4.31323e-05	Runge, J.A., Pepin, P., Silvert, W., 1987. Feeding behavior of the Atlantic mackerel Scomber scombrus on the hydromedusa Aglantha digitale. Marine Biology 94 (3), 329-333.
Denmark	winter	IBTS_Q1_DK_2022	29	1	2022	North sea	IBTS_Q1_DK_2022_13	57.3782	9.15302	4842.15	16.4	Hydrozoa	Aglantha digitale	0.5	0.05	10	1	5.23	0.20652	0.00338692	1.71614e-06	2.81448e-05	Runge, J.A., Pepin, P., Silvert, W., 1987. Feeding behavior of the Atlantic mackerel Scomber scombrus on the hydromedusa Aglantha digitale. Marine Biology 94 (3), 329-333.
Denmark	winter	IBTS_Q1_DK_2022	29	1	2022	North sea	IBTS_Q1_DK_2022_13	57.3782	9.15302	4842.15	16.4	Hydrozoa	Aglantha digitale	0.5	0.05	10	1	6.61	0.20652	0.00338692	2.70937e-06	4.44337e-05	Runge, J.A., Pepin, P., Silvert, W., 1987. Feeding behavior of the Atlantic mackerel Scomber scombrus on the hydromedusa Aglantha digitale. Marine Biology 94 (3), 329-333.
Denmark	winter	IBTS_Q1_DK_2022	29	1	2022	North sea	IBTS_Q1_DK_2022_13	57.3782	9.15302	4842.15	16.4	Hydrozoa	Aglantha digitale	0.5	0.05	10	1	7.13	0.20652	0.00338692	3.14051e-06	5.15044e-05	Runge, J.A., Pepin, P., Silvert, W., 1987. Feeding behavior of the Atlantic mackerel Scomber scombrus on the hydromedusa Aglantha digitale. Marine Biology 94 (3), 329-333.
Denmark	winter	IBTS_Q1_DK_2022	29	1	2022	North sea	IBTS_Q1_DK_2022_13	57.3782	9.15302	4842.15	16.4	Hydrozoa	Aglantha digitale	0.5	0.05	10	1	8.32	0.20652	0.00338692	4.24342e-06	6.95921e-05	Runge, J.A., Pepin, P., Silvert, W., 1987. Feeding behavior of the Atlantic mackerel Scomber scombrus on the hydromedusa Aglantha digitale. Marine Biology 94 (3), 329-333.
Denmark	winter	IBTS_Q1_DK_2022	29	1	2022	North sea	IBTS_Q1_DK_2022_13	57.3782	9.15302	4842.15	16.4	Hydrozoa	Aglantha digitale	0.5	0.05	10	1	6.66	0.20652	0.00338692	2.74948e-06	4.50914e-05	Runge, J.A., Pepin, P., Silvert, W., 1987. Feeding behavior of the Atlantic mackerel Scomber scombrus on the hydromedusa Aglantha digitale. Marine Biology 94 (3), 329-333.
Denmark	winter	IBTS_Q1_DK_2022	29	1	2022	North sea	IBTS_Q1_DK_2022_13	57.3782	9.15302	4842.15	16.4	Hydrozoa	Aglantha digitale	0.5	0.05	10	1	6.71	0.20652	0.00338692	2.78987e-06	4.57539e-05	Runge, J.A., Pepin, P., Silvert, W., 1987. Feeding behavior of the Atlantic mackerel Scomber scombrus on the hydromedusa Aglantha digitale. Marine Biology 94 (3), 329-333.
Denmark	winter	IBTS_Q1_DK_2022	29	1	2022	North sea	IBTS_Q1_DK_2022_13	57.3782	9.15302	4842.15	16.4	Hydrozoa	Aglantha digitale	0.5	0.05	10	1	8.3	0.20652	0.00338692	4.22355e-06	6.92662e-05	Runge, J.A., Pepin, P., Silvert, W., 1987. Feeding behavior of the Atlantic mackerel Scomber scombrus on the hydromedusa Aglantha digitale. Marine Biology 94 (3), 329-333.
Denmark	winter	IBTS_Q1_DK_2022	29	1	2022	North sea	IBTS_Q1_DK_2022_13	57.3782	9.15302	4842.15	16.4	Hydrozoa	Aglantha digitale	0.5	0.05	10	1	7.18	0.20652	0.00338692	3.1836e-06	5.2211e-05	Runge, J.A., Pepin, P., Silvert, W., 1987. Feeding behavior of the Atlantic mackerel Scomber scombrus on the hydromedusa Aglantha digitale. Marine Biology 94 (3), 329-333.
Denmark	winter	IBTS_Q1_DK_2022	29	1	2022	North sea	IBTS_Q1_DK_2022_13	57.3782	9.15302	4842.15	16.4	Hydrozoa	Aglantha digitale	0.5	0.05	10	1	6.06	0.20652	0.00338692	2.28716e-06	3.75095e-05	Runge, J.A., Pepin, P., Silvert, W., 1987. Feeding behavior of the Atlantic mackerel Scomber scombrus on the hydromedusa Aglantha digitale. Marine Biology 94 (3), 329-333.
Denmark	winter	IBTS_Q1_DK_2022	29	1	2022	North sea	IBTS_Q1_DK_2022_13	57.3782	9.15302	4842.15	16.4	Hydrozoa	Aglantha digitale	0.5	0.05	10	1	6.05	0.20652	0.00338692	2.27981e-06	3.73889e-05	Runge, J.A., Pepin, P., Silvert, W., 1987. Feeding behavior of the Atlantic mackerel Scomber scombrus on the hydromedusa Aglantha digitale. Marine Biology 94 (3), 329-333.
Denmark	winter	IBTS_Q1_DK_2022	29	1	2022	North sea	IBTS_Q1_DK_2022_13	57.3782	9.15302	4842.15	16.4	Hydrozoa	Aglantha digitale	0.5	0.05	10	1	8.77	0.20652	0.00338692	4.70246e-06	7.71203e-05	Runge, J.A., Pepin, P., Silvert, W., 1987. Feeding behavior of the Atlantic mackerel Scomber scombrus on the hydromedusa Aglantha digitale. Marine Biology 94 (3), 329-333.
Denmark	winter	IBTS_Q1_DK_2022	29	1	2022	North sea	IBTS_Q1_DK_2022_13	57.3782	9.15302	4842.15	16.4	Hydrozoa	Aglantha digitale	0.5	0.05	10	1	6.42	0.20652	0.00338692	2.55958e-06	4.19771e-05	Runge, J.A., Pepin, P., Silvert, W., 1987. Feeding behavior of the Atlantic mackerel Scomber scombrus on the hydromedusa Aglantha digitale. Marine Biology 94 (3), 329-333.
Denmark	winter	IBTS_Q1_DK_2022	29	1	2022	North sea	IBTS_Q1_DK_2022_13	57.3782	9.15302	4842.15	16.4	Hydrozoa	Aglantha digitale	0.5	0.05	10	1	7.17	0.20652	0.00338692	3.17496e-06	5.20693e-05	Runge, J.A., Pepin, P., Silvert, W., 1987. Feeding behavior of the Atlantic mackerel Scomber scombrus on the hydromedusa Aglantha digitale. Marine Biology 94 (3), 329-333.
Denmark	winter	IBTS_Q1_DK_2022	29	1	2022	North sea	IBTS_Q1_DK_2022_13	57.3782	9.15302	4842.15	16.4	Hydrozoa	Aglantha digitale	0.5	0.05	10	1	6.2	0.20652	0.00338692	2.39133e-06	3.92178e-05	Runge, J.A., Pepin, P., Silvert, W., 1987. Feeding behavior of the Atlantic mackerel Scomber scombrus on the hydromedusa Aglantha digitale. Marine Biology 94 (3), 329-333.
Denmark	winter	IBTS_Q1_DK_2022	29	1	2022	North sea	IBTS_Q1_DK_2022_13	57.3782	9.15302	4842.15	16.4	Hydrozoa	Aglantha digitale	0.5	0.05	10	1	5.22	0.20652	0.00338692	1.70975e-06	2.80399e-05	Runge, J.A., Pepin, P., Silvert, W., 1987. Feeding behavior of the Atlantic mackerel Scomber scombrus on the hydromedusa Aglantha digitale. Marine Biology 94 (3), 329-333.
Denmark	winter	IBTS_Q1_DK_2022	29	1	2022	North sea	IBTS_Q1_DK_2022_13	57.3782	9.15302	4842.15	16.4	Hydrozoa	Aglantha digitale	0.5	0.05	10	1	7.18	0.20652	0.00338692	3.1836e-06	5.2211e-05	Runge, J.A., Pepin, P., Silvert, W., 1987. Feeding behavior of the Atlantic mackerel Scomber scombrus on the hydromedusa Aglantha digitale. Marine Biology 94 (3), 329-333.
Denmark	winter	IBTS_Q1_DK_2022	29	1	2022	North sea	IBTS_Q1_DK_2022_13	57.3782	9.15302	4842.15	16.4	Hydrozoa	Aglantha digitale	0.5	0.05	10	1	8.75	0.20652	0.00338692	4.68157e-06	7.67777e-05	Runge, J.A., Pepin, P., Silvert, W., 1987. Feeding behavior of the Atlantic mackerel Scomber scombrus on the hydromedusa Aglantha digitale. Marine Biology 94 (3), 329-333.
Denmark	winter	IBTS_Q1_DK_2022	29	1	2022	North sea	IBTS_Q1_DK_2022_13	57.3782	9.15302	4842.15	16.4	Hydrozoa	Aglantha digitale	0.5	0.05	10	1	6.27	0.20652	0.00338692	2.44426e-06	4.00858e-05	Runge, J.A., Pepin, P., Silvert, W., 1987. Feeding behavior of the Atlantic mackerel Scomber scombrus on the hydromedusa Aglantha digitale. Marine Biology 94 (3), 329-333.
Denmark	winter	IBTS_Q1_DK_2022	29	1	2022	North sea	IBTS_Q1_DK_2022_13	57.3782	9.15302	4842.15	16.4	Hydrozoa	Aglantha digitale	0.5	0.05	10	1	6.74	0.20652	0.00338692	2.81425e-06	4.61537e-05	Runge, J.A., Pepin, P., Silvert, W., 1987. Feeding behavior of the Atlantic mackerel Scomber scombrus on the hydromedusa Aglantha digitale. Marine Biology 94 (3), 329-333.
Denmark	winter	IBTS_Q1_DK_2022	29	1	2022	North sea	IBTS_Q1_DK_2022_13	57.3782	9.15302	4842.15	16.4	Hydrozoa	Aglantha digitale	0.5	0.05	10	1	6.16	0.20652	0.00338692	2.36134e-06	3.87259e-05	Runge, J.A., Pepin, P., Silvert, W., 1987. Feeding behavior of the Atlantic mackerel Scomber scombrus on the hydromedusa Aglantha digitale. Marine Biology 94 (3), 329-333.
Denmark	winter	IBTS_Q1_DK_2022	29	1	2022	North sea	IBTS_Q1_DK_2022_13	57.3782	9.15302	4842.15	16.4	Hydrozoa	Aglantha digitale	0.5	0.05	10	1	4.17	0.20652	0.00338692	1.10342e-06	1.80961e-05	Runge, J.A., Pepin, P., Silvert, W., 1987. Feeding behavior of the Atlantic mackerel Scomber scombrus on the hydromedusa Aglantha digitale. Marine Biology 94 (3), 329-333.
Denmark	winter	IBTS_Q1_DK_2022	29	1	2022	North sea	IBTS_Q1_DK_2022_13	57.3782	9.15302	4842.15	16.4	Hydrozoa	Aglantha digitale	0.5	0.05	10	1	3.98	0.20652	0.00338692	1.00751e-06	1.65231e-05	Runge, J.A., Pepin, P., Silvert, W., 1987. Feeding behavior of the Atlantic mackerel Scomber scombrus on the hydromedusa Aglantha digitale. Marine Biology 94 (3), 329-333.
Denmark	winter	IBTS_Q1_DK_2022	29	1	2022	North sea	IBTS_Q1_DK_2022_13	57.3782	9.15302	4842.15	16.4	Hydrozoa	Aglantha digitale	0.5	0.05	10	1	5.88	0.20652	0.00338692	2.15656e-06	3.53676e-05	Runge, J.A., Pepin, P., Silvert, W., 1987. Feeding behavior of the Atlantic mackerel Scomber scombrus on the hydromedusa Aglantha digitale. Marine Biology 94 (3), 329-333.
Denmark	winter	IBTS_Q1_DK_2022	29	1	2022	North sea	IBTS_Q1_DK_2022_13	57.3782	9.15302	4842.15	16.4	Hydrozoa	Aglantha digitale	0.5	0.05	10	1	5.5	0.20652	0.00338692	1.89314e-06	3.10475e-05	Runge, J.A., Pepin, P., Silvert, W., 1987. Feeding behavior of the Atlantic mackerel Scomber scombrus on the hydromedusa Aglantha digitale. Marine Biology 94 (3), 329-333.
Denmark	winter	IBTS_Q1_DK_2022	29	1	2022	North sea	IBTS_Q1_DK_2022_13	57.3782	9.15302	4842.15	16.4	Hydrozoa	Aglantha digitale	0.5	0.05	10	1	4.98	0.20652	0.00338692	1.55981e-06	2.55809e-05	Runge, J.A., Pepin, P., Silvert, W., 1987. Feeding behavior of the Atlantic mackerel Scomber scombrus on the hydromedusa Aglantha digitale. Marine Biology 94 (3), 329-333.
Denmark	winter	IBTS_Q1_DK_2022	29	1	2022	North sea	IBTS_Q1_DK_2022_13	57.3782	9.15302	4842.15	16.4	Hydrozoa	Aglantha digitale	0.5	0.05	10	1	7.19	0.20652	0.00338692	3.19225e-06	5.23529e-05	Runge, J.A., Pepin, P., Silvert, W., 1987. Feeding behavior of the Atlantic mackerel Scomber scombrus on the hydromedusa Aglantha digitale. Marine Biology 94 (3), 329-333.
Denmark	winter	IBTS_Q1_DK_2022	29	1	2022	North sea	IBTS_Q1_DK_2022_13	57.3782	9.15302	4842.15	16.4	Hydrozoa	Aglantha digitale	0.5	0.05	10	1	4.97	0.20652	0.00338692	1.55371e-06	2.54809e-05	Runge, J.A., Pepin, P., Silvert, W., 1987. Feeding behavior of the Atlantic mackerel Scomber scombrus on the hydromedusa Aglantha digitale. Marine Biology 94 (3), 329-333.
Denmark	winter	IBTS_Q1_DK_2022	29	1	2022	North sea	IBTS_Q1_DK_2022_13	57.3782	9.15302	4842.15	16.4	Hydrozoa	Aglantha digitale	0.5	0.05	10	1	6.37	0.20652	0.00338692	2.52085e-06	4.1342e-05	Runge, J.A., Pepin, P., Silvert, W., 1987. Feeding behavior of the Atlantic mackerel Scomber scombrus on the hydromedusa Aglantha digitale. Marine Biology 94 (3), 329-333.
Denmark	winter	IBTS_Q1_DK_2022	29	1	2022	North sea	IBTS_Q1_DK_2022_13	57.3782	9.15302	4842.15	16.4	Hydrozoa	Aglantha digitale	0.5	0.05	10	1	5.24	0.20652	0.00338692	1.72255e-06	2.82498e-05	Runge, J.A., Pepin, P., Silvert, W., 1987. Feeding behavior of the Atlantic mackerel Scomber scombrus on the hydromedusa Aglantha digitale. Marine Biology 94 (3), 329-333.
Denmark	winter	IBTS_Q1_DK_2022	29	1	2022	North sea	IBTS_Q1_DK_2022_13	57.3782	9.15302	4842.15	16.4	Hydrozoa	Aglantha digitale	0.5	0.05	10	1	7.42	0.20652	0.00338692	3.3944e-06	5.56682e-05	Runge, J.A., Pepin, P., Silvert, W., 1987. Feeding behavior of the Atlantic mackerel Scomber scombrus on the hydromedusa Aglantha digitale. Marine Biology 94 (3), 329-333.
Denmark	winter	IBTS_Q1_DK_2022	29	1	2022	North sea	IBTS_Q1_DK_2022_13	57.3782	9.15302	4842.15	16.4	Hydrozoa	Aglantha digitale	0.5	0.05	10	1	4.53	0.20652	0.00338692	1.29678e-06	2.12672e-05	Runge, J.A., Pepin, P., Silvert, W., 1987. Feeding behavior of the Atlantic mackerel Scomber scombrus on the hydromedusa Aglantha digitale. Marine Biology 94 (3), 329-333.
Denmark	winter	IBTS_Q1_DK_2022	29	1	2022	North sea	IBTS_Q1_DK_2022_13	57.3782	9.15302	4842.15	16.4	Hydrozoa	Aglantha digitale	0.5	0.05	10	1	4.15	0.20652	0.00338692	1.09312e-06	1.79272e-05	Runge, J.A., Pepin, P., Silvert, W., 1987. Feeding behavior of the Atlantic mackerel Scomber scombrus on the hydromedusa Aglantha digitale. Marine Biology 94 (3), 329-333.
Denmark	winter	IBTS_Q1_DK_2022	29	1	2022	North sea	IBTS_Q1_DK_2022_13	57.3782	9.15302	4842.15	16.4	Hydrozoa	Aglantha digitale	0.5	0.05	10	1	5.41	0.20652	0.00338692	1.8332e-06	3.00645e-05	Runge, J.A., Pepin, P., Silvert, W., 1987. Feeding behavior of the Atlantic mackerel Scomber scombrus on the hydromedusa Aglantha digitale. Marine Biology 94 (3), 329-333.
Denmark	winter	IBTS_Q1_DK_2022	29	1	2022	North sea	IBTS_Q1_DK_2022_13	57.3782	9.15302	4842.15	16.4	Hydrozoa	Aglantha digitale	0.5	0.05	10	1	6.47	0.20652	0.00338692	2.5986e-06	4.2617e-05	Runge, J.A., Pepin, P., Silvert, W., 1987. Feeding behavior of the Atlantic mackerel Scomber scombrus on the hydromedusa Aglantha digitale. Marine Biology 94 (3), 329-333.
Denmark	winter	IBTS_Q1_DK_2022	29	1	2022	North sea	IBTS_Q1_DK_2022_13	57.3782	9.15302	4842.15	16.4	Hydrozoa	Aglantha digitale	0.5	0.05	10	1	5.62	0.20652	0.00338692	1.97452e-06	3.23821e-05	Runge, J.A., Pepin, P., Silvert, W., 1987. Feeding behavior of the Atlantic mackerel Scomber scombrus on the hydromedusa Aglantha digitale. Marine Biology 94 (3), 329-333.
Denmark	winter	IBTS_Q1_DK_2022	29	1	2022	North sea	IBTS_Q1_DK_2022_13	57.3782	9.15302	4842.15	16.4	Hydrozoa	Aglantha digitale	0.5	0.05	10	1	6.12	0.20652	0.00338692	2.33153e-06	3.82371e-05	Runge, J.A., Pepin, P., Silvert, W., 1987. Feeding behavior of the Atlantic mackerel Scomber scombrus on the hydromedusa Aglantha digitale. Marine Biology 94 (3), 329-333.
Denmark	winter	IBTS_Q1_DK_2022	29	1	2022	North sea	IBTS_Q1_DK_2022_13	57.3782	9.15302	4842.15	16.4	Hydrozoa	Aglantha digitale	0.5	0.05	10	1	7.25	0.20652	0.00338692	3.2444e-06	5.32082e-05	Runge, J.A., Pepin, P., Silvert, W., 1987. Feeding behavior of the Atlantic mackerel Scomber scombrus on the hydromedusa Aglantha digitale. Marine Biology 94 (3), 329-333.
Denmark	winter	IBTS_Q1_DK_2022	29	1	2022	North sea	IBTS_Q1_DK_2022_13	57.3782	9.15302	4842.15	16.4	Hydrozoa	Aglantha digitale	0.5	0.05	10	1	5.7	0.20652	0.00338692	2.0297e-06	3.32871e-05	Runge, J.A., Pepin, P., Silvert, W., 1987. Feeding behavior of the Atlantic mackerel Scomber scombrus on the hydromedusa Aglantha digitale. Marine Biology 94 (3), 329-333.
Denmark	winter	IBTS_Q1_DK_2022	29	1	2022	North sea	IBTS_Q1_DK_2022_13	57.3782	9.15302	4842.15	16.4	Hydrozoa	Aglantha digitale	0.5	0.05	10	1	4.72	0.20652	0.00338692	1.40495e-06	2.30413e-05	Runge, J.A., Pepin, P., Silvert, W., 1987. Feeding behavior of the Atlantic mackerel Scomber scombrus on the hydromedusa Aglantha digitale. Marine Biology 94 (3), 329-333.
Denmark	winter	IBTS_Q1_DK_2022	29	1	2022	North sea	IBTS_Q1_DK_2022_13	57.3782	9.15302	4842.15	16.4	Hydrozoa	Aglantha digitale	0.5	0.05	10	1	10.22	0.20652	0.00338692	6.33731e-06	0.000103932	Runge, J.A., Pepin, P., Silvert, W., 1987. Feeding behavior of the Atlantic mackerel Scomber scombrus on the hydromedusa Aglantha digitale. Marine Biology 94 (3), 329-333.
Denmark	winter	IBTS_Q1_DK_2022	29	1	2022	North sea	IBTS_Q1_DK_2022_13	57.3782	9.15302	4842.15	16.4	Hydrozoa	Aglantha digitale	0.5	0.05	10	1	5.77	0.20652	0.00338692	2.07859e-06	3.40888e-05	Runge, J.A., Pepin, P., Silvert, W., 1987. Feeding behavior of the Atlantic mackerel Scomber scombrus on the hydromedusa Aglantha digitale. Marine Biology 94 (3), 329-333.
Denmark	winter	IBTS_Q1_DK_2022	29	1	2022	North sea	IBTS_Q1_DK_2022_13	57.3782	9.15302	4842.15	16.4	Hydrozoa	Aglantha digitale	0.5	0.05	10	1	6.23	0.20652	0.00338692	2.41394e-06	3.95887e-05	Runge, J.A., Pepin, P., Silvert, W., 1987. Feeding behavior of the Atlantic mackerel Scomber scombrus on the hydromedusa Aglantha digitale. Marine Biology 94 (3), 329-333.
Denmark	winter	IBTS_Q1_DK_2022	29	1	2022	North sea	IBTS_Q1_DK_2022_13	57.3782	9.15302	4842.15	16.4	Hydrozoa	Aglantha digitale	0.5	0.05	10	1	9.38	0.20652	0.00338692	5.36131e-06	8.79255e-05	Runge, J.A., Pepin, P., Silvert, W., 1987. Feeding behavior of the Atlantic mackerel Scomber scombrus on the hydromedusa Aglantha digitale. Marine Biology 94 (3), 329-333.
Denmark	winter	IBTS_Q1_DK_2022	29	1	2022	North sea	IBTS_Q1_DK_2022_13	57.3782	9.15302	4842.15	16.4	Hydrozoa	Aglantha digitale	0.5	0.05	10	1	10.28	0.20652	0.00338692	6.41006e-06	0.000105125	Runge, J.A., Pepin, P., Silvert, W., 1987. Feeding behavior of the Atlantic mackerel Scomber scombrus on the hydromedusa Aglantha digitale. Marine Biology 94 (3), 329-333.
Denmark	winter	IBTS_Q1_DK_2022	29	1	2022	North sea	IBTS_Q1_DK_2022_13	57.3782	9.15302	4842.15	16.4	Hydrozoa	Aglantha digitale	0.5	0.05	10	1	4.59	0.20652	0.00338692	1.33049e-06	2.182e-05	Runge, J.A., Pepin, P., Silvert, W., 1987. Feeding behavior of the Atlantic mackerel Scomber scombrus on the hydromedusa Aglantha digitale. Marine Biology 94 (3), 329-333.
Denmark	winter	IBTS_Q1_DK_2022	29	1	2022	North sea	IBTS_Q1_DK_2022_13	57.3782	9.15302	4842.15	16.4	Hydrozoa	Aglantha digitale	0.5	0.05	10	1	7.2	0.20652	0.00338692	3.20091e-06	5.2495e-05	Runge, J.A., Pepin, P., Silvert, W., 1987. Feeding behavior of the Atlantic mackerel Scomber scombrus on the hydromedusa Aglantha digitale. Marine Biology 94 (3), 329-333.
Denmark	winter	IBTS_Q1_DK_2022	29	1	2022	North sea	IBTS_Q1_DK_2022_13	57.3782	9.15302	4842.15	16.4	Hydrozoa	Aglantha digitale	0.5	0.05	10	1	9.12	0.20652	0.00338692	5.07534e-06	8.32356e-05	Runge, J.A., Pepin, P., Silvert, W., 1987. Feeding behavior of the Atlantic mackerel Scomber scombrus on the hydromedusa Aglantha digitale. Marine Biology 94 (3), 329-333.
Denmark	winter	IBTS_Q1_DK_2022	29	1	2022	North sea	IBTS_Q1_DK_2022_13	57.3782	9.15302	4842.15	16.4	Hydrozoa	Aglantha digitale	0.5	0.05	10	1	4.05	0.20652	0.00338692	1.04235e-06	1.70945e-05	Runge, J.A., Pepin, P., Silvert, W., 1987. Feeding behavior of the Atlantic mackerel Scomber scombrus on the hydromedusa Aglantha digitale. Marine Biology 94 (3), 329-333.
Denmark	winter	IBTS_Q1_DK_2022	29	1	2022	North sea	IBTS_Q1_DK_2022_13	57.3782	9.15302	4842.15	16.4	Hydrozoa	Aglantha digitale	0.5	0.05	10	1	6.49	0.20652	0.00338692	2.61428e-06	4.28742e-05	Runge, J.A., Pepin, P., Silvert, W., 1987. Feeding behavior of the Atlantic mackerel Scomber scombrus on the hydromedusa Aglantha digitale. Marine Biology 94 (3), 329-333.
Denmark	winter	IBTS_Q1_DK_2022	29	1	2022	North sea	IBTS_Q1_DK_2022_13	57.3782	9.15302	4842.15	16.4	Hydrozoa	Aglantha digitale	0.5	0.05	10	1	6.1	0.20652	0.00338692	2.31669e-06	3.79938e-05	Runge, J.A., Pepin, P., Silvert, W., 1987. Feeding behavior of the Atlantic mackerel Scomber scombrus on the hydromedusa Aglantha digitale. Marine Biology 94 (3), 329-333.
Denmark	winter	IBTS_Q1_DK_2022	29	1	2022	North sea	IBTS_Q1_DK_2022_13	57.3782	9.15302	4842.15	16.4	Hydrozoa	Aglantha digitale	0.5	0.05	10	1	5.47	0.20652	0.00338692	1.87306e-06	3.07181e-05	Runge, J.A., Pepin, P., Silvert, W., 1987. Feeding behavior of the Atlantic mackerel Scomber scombrus on the hydromedusa Aglantha digitale. Marine Biology 94 (3), 329-333.
Denmark	winter	IBTS_Q1_DK_2022	29	1	2022	North sea	IBTS_Q1_DK_2022_13	57.3782	9.15302	4842.15	16.4	Hydrozoa	Aglantha digitale	0.5	0.05	10	1	4.03	0.20652	0.00338692	1.03233e-06	1.69303e-05	Runge, J.A., Pepin, P., Silvert, W., 1987. Feeding behavior of the Atlantic mackerel Scomber scombrus on the hydromedusa Aglantha digitale. Marine Biology 94 (3), 329-333.
Denmark	winter	IBTS_Q1_DK_2022	29	1	2022	North sea	IBTS_Q1_DK_2022_13	57.3782	9.15302	4842.15	16.4	Hydrozoa	Aglantha digitale	0.5	0.05	10	1	6	0.20652	0.00338692	2.24321e-06	3.67887e-05	Runge, J.A., Pepin, P., Silvert, W., 1987. Feeding behavior of the Atlantic mackerel Scomber scombrus on the hydromedusa Aglantha digitale. Marine Biology 94 (3), 329-333.
Denmark	winter	IBTS_Q1_DK_2022	29	1	2022	North sea	IBTS_Q1_DK_2022_13	57.3782	9.15302	4842.15	16.4	Hydrozoa	Aglantha digitale	0.5	0.05	10	1	3.76	0.20652	0.00338692	9.01762e-07	1.47889e-05	Runge, J.A., Pepin, P., Silvert, W., 1987. Feeding behavior of the Atlantic mackerel Scomber scombrus on the hydromedusa Aglantha digitale. Marine Biology 94 (3), 329-333.
Denmark	winter	IBTS_Q1_DK_2022	29	1	2022	North sea	IBTS_Q1_DK_2022_13	57.3782	9.15302	4842.15	16.4	Hydrozoa	Aglantha digitale	0.5	0.05	10	1	6.98	0.20652	0.00338692	3.01296e-06	4.94126e-05	Runge, J.A., Pepin, P., Silvert, W., 1987. Feeding behavior of the Atlantic mackerel Scomber scombrus on the hydromedusa Aglantha digitale. Marine Biology 94 (3), 329-333.
Denmark	winter	IBTS_Q1_DK_2022	29	1	2022	North sea	IBTS_Q1_DK_2022_13	57.3782	9.15302	4842.15	16.4	Hydrozoa	Aglantha digitale	0.5	0.05	10	1	6.79	0.20652	0.00338692	2.8551e-06	4.68237e-05	Runge, J.A., Pepin, P., Silvert, W., 1987. Feeding behavior of the Atlantic mackerel Scomber scombrus on the hydromedusa Aglantha digitale. Marine Biology 94 (3), 329-333.
Denmark	winter	IBTS_Q1_DK_2022	29	1	2022	North sea	IBTS_Q1_DK_2022_13	57.3782	9.15302	4842.15	16.4	Hydrozoa	Aglantha digitale	0.5	0.05	10	1	4.38	0.20652	0.00338692	1.21437e-06	1.99156e-05	Runge, J.A., Pepin, P., Silvert, W., 1987. Feeding behavior of the Atlantic mackerel Scomber scombrus on the hydromedusa Aglantha digitale. Marine Biology 94 (3), 329-333.
Denmark	winter	IBTS_Q1_DK_2022	29	1	2022	North sea	IBTS_Q1_DK_2022_14	57.4063	9.45948	3384.73	11.4	Ctenophora	Beroe spp.	1	1	1	1	60	0.295444	0.00336806	0.00153406	0.0174883	Finenko, G.A., Anninsky, B.E., Romanova, Z.A., Abolmasova, G.I., Kideys, A.E., 2001. Chemical composition, respiration and feeding rates of the new alien ctenophore, Beroe ovata, in the Black Sea. Hydrobiologia 451, 177-186.
Denmark	winter	IBTS_Q1_DK_2022	29	1	2022	North sea	IBTS_Q1_DK_2022_14	57.4063	9.45948	3384.73	11.4	Ctenophora	Beroe spp.	1	1	1	1	60	0.295444	0.00336806	0.00153406	0.0174883	Finenko, G.A., Anninsky, B.E., Romanova, Z.A., Abolmasova, G.I., Kideys, A.E., 2001. Chemical composition, respiration and feeding rates of the new alien ctenophore, Beroe ovata, in the Black Sea. Hydrobiologia 451, 177-186.
Denmark	winter	IBTS_Q1_DK_2022	29	1	2022	North sea	IBTS_Q1_DK_2022_14	57.4063	9.45948	3384.73	11.4	Ctenophora	Pleurobrachia pileus	1	1	1	1	12.79	0.295444	0.00336806	0.000124043	0.00141409	Mutlu, E., Bingel, F., 1999. Distribution and abundance of ctenophores, and their zooplankton food in the Black Sea. I. Pleurobrachia pileus. Mar. Biol. 135, 589-601.
Denmark	winter	IBTS_Q1_DK_2022	29	1	2022	North sea	IBTS_Q1_DK_2022_14	57.4063	9.45948	3384.73	11.4	Ctenophora	Pleurobrachia pileus	1	1	1	1	15.03	0.295444	0.00336806	0.000186293	0.00212374	Mutlu, E., Bingel, F., 1999. Distribution and abundance of ctenophores, and their zooplankton food in the Black Sea. I. Pleurobrachia pileus. Mar. Biol. 135, 589-601.
Denmark	winter	IBTS_Q1_DK_2022	29	1	2022	North sea	IBTS_Q1_DK_2022_14	57.4063	9.45948	3384.73	11.4	Ctenophora	Pleurobrachia pileus	1	1	1	1	15.26	0.295444	0.00336806	0.000193561	0.00220659	Mutlu, E., Bingel, F., 1999. Distribution and abundance of ctenophores, and their zooplankton food in the Black Sea. I. Pleurobrachia pileus. Mar. Biol. 135, 589-601.
Denmark	winter	IBTS_Q1_DK_2022	29	1	2022	North sea	IBTS_Q1_DK_2022_14	57.4063	9.45948	3384.73	11.4	Hydrozoa	Aglantha digitale	0.5	0.05	10	1	7.49	0.295444	0.00336806	4.94571e-06	5.63811e-05	Runge, J.A., Pepin, P., Silvert, W., 1987. Feeding behavior of the Atlantic mackerel Scomber scombrus on the hydromedusa Aglantha digitale. Marine Biology 94 (3), 329-333.
Denmark	winter	IBTS_Q1_DK_2022	29	1	2022	North sea	IBTS_Q1_DK_2022_14	57.4063	9.45948	3384.73	11.4	Hydrozoa	Aglantha digitale	0.5	0.05	10	1	7.57	0.295444	0.00336806	5.04924e-06	5.75614e-05	Runge, J.A., Pepin, P., Silvert, W., 1987. Feeding behavior of the Atlantic mackerel Scomber scombrus on the hydromedusa Aglantha digitale. Marine Biology 94 (3), 329-333.
Denmark	winter	IBTS_Q1_DK_2022	29	1	2022	North sea	IBTS_Q1_DK_2022_14	57.4063	9.45948	3384.73	11.4	Hydrozoa	Aglantha digitale	0.5	0.05	10	1	7.51	0.295444	0.00336806	4.9715e-06	5.66751e-05	Runge, J.A., Pepin, P., Silvert, W., 1987. Feeding behavior of the Atlantic mackerel Scomber scombrus on the hydromedusa Aglantha digitale. Marine Biology 94 (3), 329-333.
Denmark	winter	IBTS_Q1_DK_2022	29	1	2022	North sea	IBTS_Q1_DK_2022_14	57.4063	9.45948	3384.73	11.4	Hydrozoa	Aglantha digitale	0.5	0.05	10	1	6.89	0.295444	0.00336806	4.20259e-06	4.79095e-05	Runge, J.A., Pepin, P., Silvert, W., 1987. Feeding behavior of the Atlantic mackerel Scomber scombrus on the hydromedusa Aglantha digitale. Marine Biology 94 (3), 329-333.
Denmark	winter	IBTS_Q1_DK_2022	29	1	2022	North sea	IBTS_Q1_DK_2022_14	57.4063	9.45948	3384.73	11.4	Hydrozoa	Aglantha digitale	0.5	0.05	10	1	3.93	0.295444	0.00336806	1.40623e-06	1.6031e-05	Runge, J.A., Pepin, P., Silvert, W., 1987. Feeding behavior of the Atlantic mackerel Scomber scombrus on the hydromedusa Aglantha digitale. Marine Biology 94 (3), 329-333.
Denmark	winter	IBTS_Q1_DK_2022	29	1	2022	North sea	IBTS_Q1_DK_2022_14	57.4063	9.45948	3384.73	11.4	Hydrozoa	Aglantha digitale	0.5	0.05	10	1	5.77	0.295444	0.00336806	2.9736e-06	3.3899e-05	Runge, J.A., Pepin, P., Silvert, W., 1987. Feeding behavior of the Atlantic mackerel Scomber scombrus on the hydromedusa Aglantha digitale. Marine Biology 94 (3), 329-333.
Denmark	winter	IBTS_Q1_DK_2022	29	1	2022	North sea	IBTS_Q1_DK_2022_14	57.4063	9.45948	3384.73	11.4	Hydrozoa	Aglantha digitale	0.5	0.05	10	1	9.49	0.295444	0.00336806	7.84618e-06	8.94465e-05	Runge, J.A., Pepin, P., Silvert, W., 1987. Feeding behavior of the Atlantic mackerel Scomber scombrus on the hydromedusa Aglantha digitale. Marine Biology 94 (3), 329-333.
Denmark	winter	IBTS_Q1_DK_2022	29	1	2022	North sea	IBTS_Q1_DK_2022_14	57.4063	9.45948	3384.73	11.4	Hydrozoa	Aglantha digitale	0.5	0.05	10	1	8.45	0.295444	0.00336806	6.25691e-06	7.13288e-05	Runge, J.A., Pepin, P., Silvert, W., 1987. Feeding behavior of the Atlantic mackerel Scomber scombrus on the hydromedusa Aglantha digitale. Marine Biology 94 (3), 329-333.
Denmark	winter	IBTS_Q1_DK_2022	29	1	2022	North sea	IBTS_Q1_DK_2022_14	57.4063	9.45948	3384.73	11.4	Hydrozoa	Aglantha digitale	0.5	0.05	10	1	6.86	0.295444	0.00336806	4.16698e-06	4.75036e-05	Runge, J.A., Pepin, P., Silvert, W., 1987. Feeding behavior of the Atlantic mackerel Scomber scombrus on the hydromedusa Aglantha digitale. Marine Biology 94 (3), 329-333.
Denmark	winter	IBTS_Q1_DK_2022	29	1	2022	North sea	IBTS_Q1_DK_2022_14	57.4063	9.45948	3384.73	11.4	Hydrozoa	Aglantha digitale	0.5	0.05	10	1	8.02	0.295444	0.00336806	5.65105e-06	6.4422e-05	Runge, J.A., Pepin, P., Silvert, W., 1987. Feeding behavior of the Atlantic mackerel Scomber scombrus on the hydromedusa Aglantha digitale. Marine Biology 94 (3), 329-333.
Denmark	winter	IBTS_Q1_DK_2022	29	1	2022	North sea	IBTS_Q1_DK_2022_14	57.4063	9.45948	3384.73	11.4	Hydrozoa	Aglantha digitale	0.5	0.05	10	1	4.9	0.295444	0.00336806	2.16208e-06	2.46477e-05	Runge, J.A., Pepin, P., Silvert, W., 1987. Feeding behavior of the Atlantic mackerel Scomber scombrus on the hydromedusa Aglantha digitale. Marine Biology 94 (3), 329-333.
Denmark	winter	IBTS_Q1_DK_2022	29	1	2022	North sea	IBTS_Q1_DK_2022_14	57.4063	9.45948	3384.73	11.4	Hydrozoa	Aglantha digitale	0.5	0.05	10	1	4.55	0.295444	0.00336806	1.87116e-06	2.13313e-05	Runge, J.A., Pepin, P., Silvert, W., 1987. Feeding behavior of the Atlantic mackerel Scomber scombrus on the hydromedusa Aglantha digitale. Marine Biology 94 (3), 329-333.
Denmark	winter	IBTS_Q1_DK_2022	29	1	2022	North sea	IBTS_Q1_DK_2022_14	57.4063	9.45948	3384.73	11.4	Hydrozoa	Aglantha digitale	0.5	0.05	10	1	4.69	0.295444	0.00336806	1.98507e-06	2.26298e-05	Runge, J.A., Pepin, P., Silvert, W., 1987. Feeding behavior of the Atlantic mackerel Scomber scombrus on the hydromedusa Aglantha digitale. Marine Biology 94 (3), 329-333.
Denmark	winter	IBTS_Q1_DK_2022	29	1	2022	North sea	IBTS_Q1_DK_2022_14	57.4063	9.45948	3384.73	11.4	Hydrozoa	Aglantha digitale	0.5	0.05	10	1	8.05	0.295444	0.00336806	5.69235e-06	6.48928e-05	Runge, J.A., Pepin, P., Silvert, W., 1987. Feeding behavior of the Atlantic mackerel Scomber scombrus on the hydromedusa Aglantha digitale. Marine Biology 94 (3), 329-333.
Denmark	winter	IBTS_Q1_DK_2022	29	1	2022	North sea	IBTS_Q1_DK_2022_14	57.4063	9.45948	3384.73	11.4	Hydrozoa	Aglantha digitale	0.5	0.05	10	1	8.43	0.295444	0.00336806	6.22807e-06	7.09999e-05	Runge, J.A., Pepin, P., Silvert, W., 1987. Feeding behavior of the Atlantic mackerel Scomber scombrus on the hydromedusa Aglantha digitale. Marine Biology 94 (3), 329-333.
Denmark	winter	IBTS_Q1_DK_2022	29	1	2022	North sea	IBTS_Q1_DK_2022_14	57.4063	9.45948	3384.73	11.4	Hydrozoa	Aglantha digitale	0.5	0.05	10	1	4.66	0.295444	0.00336806	1.96039e-06	2.23484e-05	Runge, J.A., Pepin, P., Silvert, W., 1987. Feeding behavior of the Atlantic mackerel Scomber scombrus on the hydromedusa Aglantha digitale. Marine Biology 94 (3), 329-333.
Denmark	winter	IBTS_Q1_DK_2022	29	1	2022	North sea	IBTS_Q1_DK_2022_14	57.4063	9.45948	3384.73	11.4	Hydrozoa	Aglantha digitale	0.5	0.05	10	1	6.39	0.295444	0.00336806	3.62841e-06	4.13638e-05	Runge, J.A., Pepin, P., Silvert, W., 1987. Feeding behavior of the Atlantic mackerel Scomber scombrus on the hydromedusa Aglantha digitale. Marine Biology 94 (3), 329-333.
Denmark	winter	IBTS_Q1_DK_2022	29	1	2022	North sea	IBTS_Q1_DK_2022_14	57.4063	9.45948	3384.73	11.4	Hydrozoa	Aglantha digitale	0.5	0.05	10	1	5.95	0.295444	0.00336806	3.15717e-06	3.59917e-05	Runge, J.A., Pepin, P., Silvert, W., 1987. Feeding behavior of the Atlantic mackerel Scomber scombrus on the hydromedusa Aglantha digitale. Marine Biology 94 (3), 329-333.
Denmark	winter	IBTS_Q1_DK_2022	29	1	2022	North sea	IBTS_Q1_DK_2022_14	57.4063	9.45948	3384.73	11.4	Hydrozoa	Aglantha digitale	0.5	0.05	10	1	6.91	0.295444	0.00336806	4.22641e-06	4.81811e-05	Runge, J.A., Pepin, P., Silvert, W., 1987. Feeding behavior of the Atlantic mackerel Scomber scombrus on the hydromedusa Aglantha digitale. Marine Biology 94 (3), 329-333.
Denmark	winter	IBTS_Q1_DK_2022	29	1	2022	North sea	IBTS_Q1_DK_2022_14	57.4063	9.45948	3384.73	11.4	Hydrozoa	Aglantha digitale	0.5	0.05	10	1	4.79	0.295444	0.00336806	2.06844e-06	2.35803e-05	Runge, J.A., Pepin, P., Silvert, W., 1987. Feeding behavior of the Atlantic mackerel Scomber scombrus on the hydromedusa Aglantha digitale. Marine Biology 94 (3), 329-333.
Denmark	winter	IBTS_Q1_DK_2022	29	1	2022	North sea	IBTS_Q1_DK_2022_14	57.4063	9.45948	3384.73	11.4	Hydrozoa	Aglantha digitale	0.5	0.05	10	1	7.2	0.295444	0.00336806	4.57918e-06	5.22027e-05	Runge, J.A., Pepin, P., Silvert, W., 1987. Feeding behavior of the Atlantic mackerel Scomber scombrus on the hydromedusa Aglantha digitale. Marine Biology 94 (3), 329-333.
Denmark	winter	IBTS_Q1_DK_2022	29	1	2022	North sea	IBTS_Q1_DK_2022_14	57.4063	9.45948	3384.73	11.4	Hydrozoa	Aglantha digitale	0.5	0.05	10	1	4.65	0.295444	0.00336806	1.95219e-06	2.2255e-05	Runge, J.A., Pepin, P., Silvert, W., 1987. Feeding behavior of the Atlantic mackerel Scomber scombrus on the hydromedusa Aglantha digitale. Marine Biology 94 (3), 329-333.
Denmark	winter	IBTS_Q1_DK_2022	29	1	2022	North sea	IBTS_Q1_DK_2022_14	57.4063	9.45948	3384.73	11.4	Hydrozoa	Aglantha digitale	0.5	0.05	10	1	4.19	0.295444	0.00336806	1.59333e-06	1.8164e-05	Runge, J.A., Pepin, P., Silvert, W., 1987. Feeding behavior of the Atlantic mackerel Scomber scombrus on the hydromedusa Aglantha digitale. Marine Biology 94 (3), 329-333.
Denmark	winter	IBTS_Q1_DK_2022	29	1	2022	North sea	IBTS_Q1_DK_2022_14	57.4063	9.45948	3384.73	11.4	Hydrozoa	Aglantha digitale	0.5	0.05	10	1	6.69	0.295444	0.00336806	3.96799e-06	4.52351e-05	Runge, J.A., Pepin, P., Silvert, W., 1987. Feeding behavior of the Atlantic mackerel Scomber scombrus on the hydromedusa Aglantha digitale. Marine Biology 94 (3), 329-333.
Denmark	winter	IBTS_Q1_DK_2022	29	1	2022	North sea	IBTS_Q1_DK_2022_14	57.4063	9.45948	3384.73	11.4	Hydrozoa	Aglantha digitale	0.5	0.05	10	1	4.8	0.295444	0.00336806	2.07687e-06	2.36763e-05	Runge, J.A., Pepin, P., Silvert, W., 1987. Feeding behavior of the Atlantic mackerel Scomber scombrus on the hydromedusa Aglantha digitale. Marine Biology 94 (3), 329-333.
Denmark	winter	IBTS_Q1_DK_2022	29	1	2022	North sea	IBTS_Q1_DK_2022_14	57.4063	9.45948	3384.73	11.4	Hydrozoa	Aglantha digitale	0.5	0.05	10	1	7.98	0.295444	0.00336806	5.59622e-06	6.37969e-05	Runge, J.A., Pepin, P., Silvert, W., 1987. Feeding behavior of the Atlantic mackerel Scomber scombrus on the hydromedusa Aglantha digitale. Marine Biology 94 (3), 329-333.
Denmark	winter	IBTS_Q1_DK_2022	29	1	2022	North sea	IBTS_Q1_DK_2022_14	57.4063	9.45948	3384.73	11.4	Hydrozoa	Aglantha digitale	0.5	0.05	10	1	9.31	0.295444	0.00336806	7.5586e-06	8.6168e-05	Runge, J.A., Pepin, P., Silvert, W., 1987. Feeding behavior of the Atlantic mackerel Scomber scombrus on the hydromedusa Aglantha digitale. Marine Biology 94 (3), 329-333.
Denmark	winter	IBTS_Q1_DK_2022	29	1	2022	North sea	IBTS_Q1_DK_2022_14	57.4063	9.45948	3384.73	11.4	Hydrozoa	Aglantha digitale	0.5	0.05	10	1	8.3	0.295444	0.00336806	6.04215e-06	6.88805e-05	Runge, J.A., Pepin, P., Silvert, W., 1987. Feeding behavior of the Atlantic mackerel Scomber scombrus on the hydromedusa Aglantha digitale. Marine Biology 94 (3), 329-333.
Denmark	winter	IBTS_Q1_DK_2022	29	1	2022	North sea	IBTS_Q1_DK_2022_14	57.4063	9.45948	3384.73	11.4	Hydrozoa	Aglantha digitale	0.5	0.05	10	1	9.09	0.295444	0.00336806	7.21421e-06	8.2242e-05	Runge, J.A., Pepin, P., Silvert, W., 1987. Feeding behavior of the Atlantic mackerel Scomber scombrus on the hydromedusa Aglantha digitale. Marine Biology 94 (3), 329-333.
Denmark	winter	IBTS_Q1_DK_2022	29	1	2022	North sea	IBTS_Q1_DK_2022_14	57.4063	9.45948	3384.73	11.4	Hydrozoa	Aglantha digitale	0.5	0.05	10	1	4.36	0.295444	0.00336806	1.72182e-06	1.96288e-05	Runge, J.A., Pepin, P., Silvert, W., 1987. Feeding behavior of the Atlantic mackerel Scomber scombrus on the hydromedusa Aglantha digitale. Marine Biology 94 (3), 329-333.
Denmark	winter	IBTS_Q1_DK_2022	29	1	2022	North sea	IBTS_Q1_DK_2022_14	57.4063	9.45948	3384.73	11.4	Hydrozoa	Aglantha digitale	0.5	0.05	10	1	4.02	0.295444	0.00336806	1.46971e-06	1.67546e-05	Runge, J.A., Pepin, P., Silvert, W., 1987. Feeding behavior of the Atlantic mackerel Scomber scombrus on the hydromedusa Aglantha digitale. Marine Biology 94 (3), 329-333.
Denmark	winter	IBTS_Q1_DK_2022	29	1	2022	North sea	IBTS_Q1_DK_2022_14	57.4063	9.45948	3384.73	11.4	Hydrozoa	Aglantha digitale	0.5	0.05	10	1	4.26	0.295444	0.00336806	1.64565e-06	1.87604e-05	Runge, J.A., Pepin, P., Silvert, W., 1987. Feeding behavior of the Atlantic mackerel Scomber scombrus on the hydromedusa Aglantha digitale. Marine Biology 94 (3), 329-333.
Denmark	winter	IBTS_Q1_DK_2022	29	1	2022	North sea	IBTS_Q1_DK_2022_14	57.4063	9.45948	3384.73	11.4	Hydrozoa	Aglantha digitale	0.5	0.05	10	1	5.11	0.295444	0.00336806	2.34644e-06	2.67495e-05	Runge, J.A., Pepin, P., Silvert, W., 1987. Feeding behavior of the Atlantic mackerel Scomber scombrus on the hydromedusa Aglantha digitale. Marine Biology 94 (3), 329-333.
Denmark	winter	IBTS_Q1_DK_2022	29	1	2022	North sea	IBTS_Q1_DK_2022_14	57.4063	9.45948	3384.73	11.4	Hydrozoa	Aglantha digitale	0.5	0.05	10	1	5.46	0.295444	0.00336806	2.67002e-06	3.04383e-05	Runge, J.A., Pepin, P., Silvert, W., 1987. Feeding behavior of the Atlantic mackerel Scomber scombrus on the hydromedusa Aglantha digitale. Marine Biology 94 (3), 329-333.
Denmark	winter	IBTS_Q1_DK_2022	29	1	2022	North sea	IBTS_Q1_DK_2022_14	57.4063	9.45948	3384.73	11.4	Hydrozoa	Aglantha digitale	0.5	0.05	10	1	7.1	0.295444	0.00336806	4.45598e-06	5.07982e-05	Runge, J.A., Pepin, P., Silvert, W., 1987. Feeding behavior of the Atlantic mackerel Scomber scombrus on the hydromedusa Aglantha digitale. Marine Biology 94 (3), 329-333.
Denmark	winter	IBTS_Q1_DK_2022	29	1	2022	North sea	IBTS_Q1_DK_2022_14	57.4063	9.45948	3384.73	11.4	Hydrozoa	Aglantha digitale	0.5	0.05	10	1	5.61	0.295444	0.00336806	2.81493e-06	3.20902e-05	Runge, J.A., Pepin, P., Silvert, W., 1987. Feeding behavior of the Atlantic mackerel Scomber scombrus on the hydromedusa Aglantha digitale. Marine Biology 94 (3), 329-333.
Denmark	winter	IBTS_Q1_DK_2022	29	1	2022	North sea	IBTS_Q1_DK_2022_14	57.4063	9.45948	3384.73	11.4	Hydrozoa	Aglantha digitale	0.5	0.05	10	1	5.11	0.295444	0.00336806	2.34644e-06	2.67495e-05	Runge, J.A., Pepin, P., Silvert, W., 1987. Feeding behavior of the Atlantic mackerel Scomber scombrus on the hydromedusa Aglantha digitale. Marine Biology 94 (3), 329-333.
Denmark	winter	IBTS_Q1_DK_2022	29	1	2022	North sea	IBTS_Q1_DK_2022_14	57.4063	9.45948	3384.73	11.4	Hydrozoa	Aglantha digitale	0.5	0.05	10	1	4.09	0.295444	0.00336806	1.52002e-06	1.73282e-05	Runge, J.A., Pepin, P., Silvert, W., 1987. Feeding behavior of the Atlantic mackerel Scomber scombrus on the hydromedusa Aglantha digitale. Marine Biology 94 (3), 329-333.
Denmark	winter	IBTS_Q1_DK_2022	29	1	2022	North sea	IBTS_Q1_DK_2022_14	57.4063	9.45948	3384.73	11.4	Hydrozoa	Aglantha digitale	0.5	0.05	10	1	4.66	0.295444	0.00336806	1.96039e-06	2.23484e-05	Runge, J.A., Pepin, P., Silvert, W., 1987. Feeding behavior of the Atlantic mackerel Scomber scombrus on the hydromedusa Aglantha digitale. Marine Biology 94 (3), 329-333.
Denmark	winter	IBTS_Q1_DK_2022	29	1	2022	North sea	IBTS_Q1_DK_2022_14	57.4063	9.45948	3384.73	11.4	Hydrozoa	Aglantha digitale	0.5	0.05	10	1	9.71	0.295444	0.00336806	8.20478e-06	9.35345e-05	Runge, J.A., Pepin, P., Silvert, W., 1987. Feeding behavior of the Atlantic mackerel Scomber scombrus on the hydromedusa Aglantha digitale. Marine Biology 94 (3), 329-333.
Denmark	winter	IBTS_Q1_DK_2022	29	1	2022	North sea	IBTS_Q1_DK_2022_14	57.4063	9.45948	3384.73	11.4	Hydrozoa	Aglantha digitale	0.5	0.05	10	1	5.94	0.295444	0.00336806	3.14683e-06	3.58738e-05	Runge, J.A., Pepin, P., Silvert, W., 1987. Feeding behavior of the Atlantic mackerel Scomber scombrus on the hydromedusa Aglantha digitale. Marine Biology 94 (3), 329-333.
Denmark	winter	IBTS_Q1_DK_2022	29	1	2022	North sea	IBTS_Q1_DK_2022_14	57.4063	9.45948	3384.73	11.4	Hydrozoa	Aglantha digitale	0.5	0.05	10	1	5.78	0.295444	0.00336806	2.98366e-06	3.40137e-05	Runge, J.A., Pepin, P., Silvert, W., 1987. Feeding behavior of the Atlantic mackerel Scomber scombrus on the hydromedusa Aglantha digitale. Marine Biology 94 (3), 329-333.
Denmark	winter	IBTS_Q1_DK_2022	29	1	2022	North sea	IBTS_Q1_DK_2022_14	57.4063	9.45948	3384.73	11.4	Hydrozoa	Aglantha digitale	0.5	0.05	10	1	6.57	0.295444	0.00336806	3.83038e-06	4.36663e-05	Runge, J.A., Pepin, P., Silvert, W., 1987. Feeding behavior of the Atlantic mackerel Scomber scombrus on the hydromedusa Aglantha digitale. Marine Biology 94 (3), 329-333.
Denmark	winter	IBTS_Q1_DK_2022	29	1	2022	North sea	IBTS_Q1_DK_2022_14	57.4063	9.45948	3384.73	11.4	Hydrozoa	Aglantha digitale	0.5	0.05	10	1	4.71	0.295444	0.00336806	2.00161e-06	2.28184e-05	Runge, J.A., Pepin, P., Silvert, W., 1987. Feeding behavior of the Atlantic mackerel Scomber scombrus on the hydromedusa Aglantha digitale. Marine Biology 94 (3), 329-333.
Denmark	winter	IBTS_Q1_DK_2022	29	1	2022	North sea	IBTS_Q1_DK_2022_14	57.4063	9.45948	3384.73	11.4	Hydrozoa	Aglantha digitale	0.5	0.05	10	1	5.07	0.295444	0.00336806	2.31076e-06	2.63427e-05	Runge, J.A., Pepin, P., Silvert, W., 1987. Feeding behavior of the Atlantic mackerel Scomber scombrus on the hydromedusa Aglantha digitale. Marine Biology 94 (3), 329-333.
Denmark	winter	IBTS_Q1_DK_2022	29	1	2022	North sea	IBTS_Q1_DK_2022_14	57.4063	9.45948	3384.73	11.4	Hydrozoa	Aglantha digitale	0.5	0.05	10	1	5.96	0.295444	0.00336806	3.16752e-06	3.61097e-05	Runge, J.A., Pepin, P., Silvert, W., 1987. Feeding behavior of the Atlantic mackerel Scomber scombrus on the hydromedusa Aglantha digitale. Marine Biology 94 (3), 329-333.
Denmark	winter	IBTS_Q1_DK_2022	29	1	2022	North sea	IBTS_Q1_DK_2022_14	57.4063	9.45948	3384.73	11.4	Hydrozoa	Aglantha digitale	0.5	0.05	10	1	7.22	0.295444	0.00336806	4.60402e-06	5.24858e-05	Runge, J.A., Pepin, P., Silvert, W., 1987. Feeding behavior of the Atlantic mackerel Scomber scombrus on the hydromedusa Aglantha digitale. Marine Biology 94 (3), 329-333.
Denmark	winter	IBTS_Q1_DK_2022	29	1	2022	North sea	IBTS_Q1_DK_2022_14	57.4063	9.45948	3384.73	11.4	Hydrozoa	Aglantha digitale	0.5	0.05	10	1	7.85	0.295444	0.00336806	5.41982e-06	6.1786e-05	Runge, J.A., Pepin, P., Silvert, W., 1987. Feeding behavior of the Atlantic mackerel Scomber scombrus on the hydromedusa Aglantha digitale. Marine Biology 94 (3), 329-333.
Denmark	winter	IBTS_Q1_DK_2022	29	1	2022	North sea	IBTS_Q1_DK_2022_14	57.4063	9.45948	3384.73	11.4	Hydrozoa	Aglantha digitale	0.5	0.05	10	1	4.84	0.295444	0.00336806	2.11076e-06	2.40626e-05	Runge, J.A., Pepin, P., Silvert, W., 1987. Feeding behavior of the Atlantic mackerel Scomber scombrus on the hydromedusa Aglantha digitale. Marine Biology 94 (3), 329-333.
Denmark	winter	IBTS_Q1_DK_2022	29	1	2022	North sea	IBTS_Q1_DK_2022_14	57.4063	9.45948	3384.73	11.4	Hydrozoa	Aglantha digitale	0.5	0.05	10	1	7.73	0.295444	0.00336806	5.25944e-06	5.99576e-05	Runge, J.A., Pepin, P., Silvert, W., 1987. Feeding behavior of the Atlantic mackerel Scomber scombrus on the hydromedusa Aglantha digitale. Marine Biology 94 (3), 329-333.
Denmark	winter	IBTS_Q1_DK_2022	29	1	2022	North sea	IBTS_Q1_DK_2022_14	57.4063	9.45948	3384.73	11.4	Hydrozoa	Aglantha digitale	0.5	0.05	10	1	7.6	0.295444	0.00336806	5.08834e-06	5.8007e-05	Runge, J.A., Pepin, P., Silvert, W., 1987. Feeding behavior of the Atlantic mackerel Scomber scombrus on the hydromedusa Aglantha digitale. Marine Biology 94 (3), 329-333.
Denmark	winter	IBTS_Q1_DK_2022	29	1	2022	North sea	IBTS_Q1_DK_2022_14	57.4063	9.45948	3384.73	11.4	Hydrozoa	Aglantha digitale	0.5	0.05	10	1	7.7	0.295444	0.00336806	5.21971e-06	5.95047e-05	Runge, J.A., Pepin, P., Silvert, W., 1987. Feeding behavior of the Atlantic mackerel Scomber scombrus on the hydromedusa Aglantha digitale. Marine Biology 94 (3), 329-333.
Denmark	winter	IBTS_Q1_DK_2022	29	1	2022	North sea	IBTS_Q1_DK_2022_14	57.4063	9.45948	3384.73	11.4	Hydrozoa	Aglantha digitale	0.5	0.05	10	1	5.51	0.295444	0.00336806	2.71791e-06	3.09842e-05	Runge, J.A., Pepin, P., Silvert, W., 1987. Feeding behavior of the Atlantic mackerel Scomber scombrus on the hydromedusa Aglantha digitale. Marine Biology 94 (3), 329-333.
Denmark	winter	IBTS_Q1_DK_2022	29	1	2022	North sea	IBTS_Q1_DK_2022_14	57.4063	9.45948	3384.73	11.4	Hydrozoa	Aglantha digitale	0.5	0.05	10	1	3.86	0.295444	0.00336806	1.3578e-06	1.54789e-05	Runge, J.A., Pepin, P., Silvert, W., 1987. Feeding behavior of the Atlantic mackerel Scomber scombrus on the hydromedusa Aglantha digitale. Marine Biology 94 (3), 329-333.
Denmark	winter	IBTS_Q1_DK_2022	29	1	2022	North sea	IBTS_Q1_DK_2022_14	57.4063	9.45948	3384.73	11.4	Hydrozoa	Aglantha digitale	0.5	0.05	10	1	4.74	0.295444	0.00336806	2.02655e-06	2.31027e-05	Runge, J.A., Pepin, P., Silvert, W., 1987. Feeding behavior of the Atlantic mackerel Scomber scombrus on the hydromedusa Aglantha digitale. Marine Biology 94 (3), 329-333.
Denmark	winter	IBTS_Q1_DK_2022	29	1	2022	North sea	IBTS_Q1_DK_2022_14	57.4063	9.45948	3384.73	11.4	Hydrozoa	Aglantha digitale	0.5	0.05	10	1	5.3	0.295444	0.00336806	2.51958e-06	2.87232e-05	Runge, J.A., Pepin, P., Silvert, W., 1987. Feeding behavior of the Atlantic mackerel Scomber scombrus on the hydromedusa Aglantha digitale. Marine Biology 94 (3), 329-333.
Denmark	winter	IBTS_Q1_DK_2022	29	1	2022	North sea	IBTS_Q1_DK_2022_14	57.4063	9.45948	3384.73	11.4	Hydrozoa	Aglantha digitale	0.5	0.05	10	1	5.49	0.295444	0.00336806	2.69871e-06	3.07652e-05	Runge, J.A., Pepin, P., Silvert, W., 1987. Feeding behavior of the Atlantic mackerel Scomber scombrus on the hydromedusa Aglantha digitale. Marine Biology 94 (3), 329-333.
Denmark	winter	IBTS_Q1_DK_2022	29	1	2022	North sea	IBTS_Q1_DK_2022_14	57.4063	9.45948	3384.73	11.4	Hydrozoa	Aglantha digitale	0.5	0.05	10	1	7.27	0.295444	0.00336806	4.66639e-06	5.31969e-05	Runge, J.A., Pepin, P., Silvert, W., 1987. Feeding behavior of the Atlantic mackerel Scomber scombrus on the hydromedusa Aglantha digitale. Marine Biology 94 (3), 329-333.
Denmark	winter	IBTS_Q1_DK_2022	29	1	2022	North sea	IBTS_Q1_DK_2022_14	57.4063	9.45948	3384.73	11.4	Hydrozoa	Aglantha digitale	0.5	0.05	10	1	6.92	0.295444	0.00336806	4.23834e-06	4.83171e-05	Runge, J.A., Pepin, P., Silvert, W., 1987. Feeding behavior of the Atlantic mackerel Scomber scombrus on the hydromedusa Aglantha digitale. Marine Biology 94 (3), 329-333.
Denmark	winter	IBTS_Q1_DK_2022	29	1	2022	North sea	IBTS_Q1_DK_2022_14	57.4063	9.45948	3384.73	11.4	Hydrozoa	Aglantha digitale	0.5	0.05	10	1	6.77	0.295444	0.00336806	4.06104e-06	4.62959e-05	Runge, J.A., Pepin, P., Silvert, W., 1987. Feeding behavior of the Atlantic mackerel Scomber scombrus on the hydromedusa Aglantha digitale. Marine Biology 94 (3), 329-333.
Denmark	winter	IBTS_Q1_DK_2022	29	1	2022	North sea	IBTS_Q1_DK_2022_14	57.4063	9.45948	3384.73	11.4	Hydrozoa	Aglantha digitale	0.5	0.05	10	1	4.68	0.295444	0.00336806	1.97683e-06	2.25358e-05	Runge, J.A., Pepin, P., Silvert, W., 1987. Feeding behavior of the Atlantic mackerel Scomber scombrus on the hydromedusa Aglantha digitale. Marine Biology 94 (3), 329-333.
Denmark	winter	IBTS_Q1_DK_2022	29	1	2022	North sea	IBTS_Q1_DK_2022_14	57.4063	9.45948	3384.73	11.4	Hydrozoa	Aglantha digitale	0.5	0.05	10	1	6.36	0.295444	0.00336806	3.59526e-06	4.0986e-05	Runge, J.A., Pepin, P., Silvert, W., 1987. Feeding behavior of the Atlantic mackerel Scomber scombrus on the hydromedusa Aglantha digitale. Marine Biology 94 (3), 329-333.
Denmark	winter	IBTS_Q1_DK_2022	29	1	2022	North sea	IBTS_Q1_DK_2022_14	57.4063	9.45948	3384.73	11.4	Hydrozoa	Aglantha digitale	0.5	0.05	10	1	6.98	0.295444	0.00336806	4.3103e-06	4.91374e-05	Runge, J.A., Pepin, P., Silvert, W., 1987. Feeding behavior of the Atlantic mackerel Scomber scombrus on the hydromedusa Aglantha digitale. Marine Biology 94 (3), 329-333.
Denmark	winter	IBTS_Q1_DK_2022	29	1	2022	North sea	IBTS_Q1_DK_2022_14	57.4063	9.45948	3384.73	11.4	Hydrozoa	Aglantha digitale	0.5	0.05	10	1	6.15	0.295444	0.00336806	3.36741e-06	3.83885e-05	Runge, J.A., Pepin, P., Silvert, W., 1987. Feeding behavior of the Atlantic mackerel Scomber scombrus on the hydromedusa Aglantha digitale. Marine Biology 94 (3), 329-333.
Denmark	winter	IBTS_Q1_DK_2022	29	1	2022	North sea	IBTS_Q1_DK_2022_14	57.4063	9.45948	3384.73	11.4	Hydrozoa	Aglantha digitale	0.5	0.05	10	1	7.13	0.295444	0.00336806	4.49277e-06	5.12176e-05	Runge, J.A., Pepin, P., Silvert, W., 1987. Feeding behavior of the Atlantic mackerel Scomber scombrus on the hydromedusa Aglantha digitale. Marine Biology 94 (3), 329-333.
Denmark	winter	IBTS_Q1_DK_2022	29	1	2022	North sea	IBTS_Q1_DK_2022_14	57.4063	9.45948	3384.73	11.4	Hydrozoa	Aglantha digitale	0.5	0.05	10	1	6.81	0.295444	0.00336806	4.10796e-06	4.68307e-05	Runge, J.A., Pepin, P., Silvert, W., 1987. Feeding behavior of the Atlantic mackerel Scomber scombrus on the hydromedusa Aglantha digitale. Marine Biology 94 (3), 329-333.
Denmark	winter	IBTS_Q1_DK_2022	29	1	2022	North sea	IBTS_Q1_DK_2022_14	57.4063	9.45948	3384.73	11.4	Hydrozoa	Aglantha digitale	0.5	0.05	10	1	9.75	0.295444	0.00336806	8.27082e-06	9.42873e-05	Runge, J.A., Pepin, P., Silvert, W., 1987. Feeding behavior of the Atlantic mackerel Scomber scombrus on the hydromedusa Aglantha digitale. Marine Biology 94 (3), 329-333.
Denmark	winter	IBTS_Q1_DK_2022	29	1	2022	North sea	IBTS_Q1_DK_2022_14	57.4063	9.45948	3384.73	11.4	Hydrozoa	Aglantha digitale	0.5	0.05	10	1	9.57	0.295444	0.00336806	7.97568e-06	9.09227e-05	Runge, J.A., Pepin, P., Silvert, W., 1987. Feeding behavior of the Atlantic mackerel Scomber scombrus on the hydromedusa Aglantha digitale. Marine Biology 94 (3), 329-333.
Denmark	winter	IBTS_Q1_DK_2022	29	1	2022	North sea	IBTS_Q1_DK_2022_14	57.4063	9.45948	3384.73	11.4	Hydrozoa	Aglantha digitale	0.5	0.05	10	1	6.18	0.295444	0.00336806	3.39951e-06	3.87545e-05	Runge, J.A., Pepin, P., Silvert, W., 1987. Feeding behavior of the Atlantic mackerel Scomber scombrus on the hydromedusa Aglantha digitale. Marine Biology 94 (3), 329-333.
Denmark	winter	IBTS_Q1_DK_2022	29	1	2022	North sea	IBTS_Q1_DK_2022_14	57.4063	9.45948	3384.73	11.4	Hydrozoa	Aglantha digitale	0.5	0.05	10	1	6.56	0.295444	0.00336806	3.81902e-06	4.35368e-05	Runge, J.A., Pepin, P., Silvert, W., 1987. Feeding behavior of the Atlantic mackerel Scomber scombrus on the hydromedusa Aglantha digitale. Marine Biology 94 (3), 329-333.
Denmark	winter	IBTS_Q1_DK_2022	29	1	2022	North sea	IBTS_Q1_DK_2022_14	57.4063	9.45948	3384.73	11.4	Hydrozoa	Aglantha digitale	0.5	0.05	10	1	5.44	0.295444	0.00336806	2.65098e-06	3.02212e-05	Runge, J.A., Pepin, P., Silvert, W., 1987. Feeding behavior of the Atlantic mackerel Scomber scombrus on the hydromedusa Aglantha digitale. Marine Biology 94 (3), 329-333.
Denmark	winter	IBTS_Q1_DK_2022	29	1	2022	North sea	IBTS_Q1_DK_2022_14	57.4063	9.45948	3384.73	11.4	Hydrozoa	Aglantha digitale	0.5	0.05	10	1	8.96	0.295444	0.00336806	7.01439e-06	7.99641e-05	Runge, J.A., Pepin, P., Silvert, W., 1987. Feeding behavior of the Atlantic mackerel Scomber scombrus on the hydromedusa Aglantha digitale. Marine Biology 94 (3), 329-333.
Denmark	winter	IBTS_Q1_DK_2022	29	1	2022	North sea	IBTS_Q1_DK_2022_14	57.4063	9.45948	3384.73	11.4	Hydrozoa	Aglantha digitale	0.5	0.05	10	1	5.1	0.295444	0.00336806	2.3375e-06	2.66475e-05	Runge, J.A., Pepin, P., Silvert, W., 1987. Feeding behavior of the Atlantic mackerel Scomber scombrus on the hydromedusa Aglantha digitale. Marine Biology 94 (3), 329-333.
Denmark	winter	IBTS_Q1_DK_2022	29	1	2022	North sea	IBTS_Q1_DK_2022_14	57.4063	9.45948	3384.73	11.4	Hydrozoa	Aglantha digitale	0.5	0.05	10	1	11.25	0.295444	0.00336806	1.09329e-05	0.000124635	Runge, J.A., Pepin, P., Silvert, W., 1987. Feeding behavior of the Atlantic mackerel Scomber scombrus on the hydromedusa Aglantha digitale. Marine Biology 94 (3), 329-333.
Denmark	winter	IBTS_Q1_DK_2022	29	1	2022	North sea	IBTS_Q1_DK_2022_14	57.4063	9.45948	3384.73	11.4	Hydrozoa	Aglantha digitale	0.5	0.05	10	1	7.48	0.295444	0.00336806	4.93285e-06	5.62344e-05	Runge, J.A., Pepin, P., Silvert, W., 1987. Feeding behavior of the Atlantic mackerel Scomber scombrus on the hydromedusa Aglantha digitale. Marine Biology 94 (3), 329-333.
Denmark	winter	IBTS_Q1_DK_2022	29	1	2022	North sea	IBTS_Q1_DK_2022_14	57.4063	9.45948	3384.73	11.4	Hydrozoa	Aglantha digitale	0.5	0.05	10	1	6.17	0.295444	0.00336806	3.3888e-06	3.86323e-05	Runge, J.A., Pepin, P., Silvert, W., 1987. Feeding behavior of the Atlantic mackerel Scomber scombrus on the hydromedusa Aglantha digitale. Marine Biology 94 (3), 329-333.
Denmark	winter	IBTS_Q1_DK_2022	29	1	2022	North sea	IBTS_Q1_DK_2022_14	57.4063	9.45948	3384.73	11.4	Hydrozoa	Aglantha digitale	0.5	0.05	10	1	4.76	0.295444	0.00336806	2.04326e-06	2.32931e-05	Runge, J.A., Pepin, P., Silvert, W., 1987. Feeding behavior of the Atlantic mackerel Scomber scombrus on the hydromedusa Aglantha digitale. Marine Biology 94 (3), 329-333.
Denmark	winter	IBTS_Q1_DK_2022	29	1	2022	North sea	IBTS_Q1_DK_2022_14	57.4063	9.45948	3384.73	11.4	Hydrozoa	Aglantha digitale	0.5	0.05	10	1	8.5	0.295444	0.00336806	6.32931e-06	7.21541e-05	Runge, J.A., Pepin, P., Silvert, W., 1987. Feeding behavior of the Atlantic mackerel Scomber scombrus on the hydromedusa Aglantha digitale. Marine Biology 94 (3), 329-333.
Denmark	winter	IBTS_Q1_DK_2022	29	1	2022	North sea	IBTS_Q1_DK_2022_14	57.4063	9.45948	3384.73	11.4	Hydrozoa	Aglantha digitale	0.5	0.05	10	1	8.58	0.295444	0.00336806	6.44599e-06	7.34843e-05	Runge, J.A., Pepin, P., Silvert, W., 1987. Feeding behavior of the Atlantic mackerel Scomber scombrus on the hydromedusa Aglantha digitale. Marine Biology 94 (3), 329-333.
Denmark	winter	IBTS_Q1_DK_2022	29	1	2022	North sea	IBTS_Q1_DK_2022_14	57.4063	9.45948	3384.73	11.4	Hydrozoa	Aglantha digitale	0.5	0.05	10	1	6.47	0.295444	0.00336806	3.71752e-06	4.23797e-05	Runge, J.A., Pepin, P., Silvert, W., 1987. Feeding behavior of the Atlantic mackerel Scomber scombrus on the hydromedusa Aglantha digitale. Marine Biology 94 (3), 329-333.
Denmark	winter	IBTS_Q1_DK_2022	29	1	2022	North sea	IBTS_Q1_DK_2022_14	57.4063	9.45948	3384.73	11.4	Hydrozoa	Aglantha digitale	0.5	0.05	10	1	6	0.295444	0.00336806	3.20911e-06	3.65838e-05	Runge, J.A., Pepin, P., Silvert, W., 1987. Feeding behavior of the Atlantic mackerel Scomber scombrus on the hydromedusa Aglantha digitale. Marine Biology 94 (3), 329-333.
Denmark	winter	IBTS_Q1_DK_2022	29	1	2022	North sea	IBTS_Q1_DK_2022_14	57.4063	9.45948	3384.73	11.4	Hydrozoa	Aglantha digitale	0.5	0.05	10	1	6.4	0.295444	0.00336806	3.63949e-06	4.14902e-05	Runge, J.A., Pepin, P., Silvert, W., 1987. Feeding behavior of the Atlantic mackerel Scomber scombrus on the hydromedusa Aglantha digitale. Marine Biology 94 (3), 329-333.
Denmark	winter	IBTS_Q1_DK_2022	29	1	2022	North sea	IBTS_Q1_DK_2022_14	57.4063	9.45948	3384.73	11.4	Hydrozoa	Aglantha digitale	0.5	0.05	10	1	7.17	0.295444	0.00336806	4.54205e-06	5.17794e-05	Runge, J.A., Pepin, P., Silvert, W., 1987. Feeding behavior of the Atlantic mackerel Scomber scombrus on the hydromedusa Aglantha digitale. Marine Biology 94 (3), 329-333.
Denmark	winter	IBTS_Q1_DK_2022	29	1	2022	North sea	IBTS_Q1_DK_2022_14	57.4063	9.45948	3384.73	11.4	Hydrozoa	Aglantha digitale	0.5	0.05	10	1	6.99	0.295444	0.00336806	4.32235e-06	4.92748e-05	Runge, J.A., Pepin, P., Silvert, W., 1987. Feeding behavior of the Atlantic mackerel Scomber scombrus on the hydromedusa Aglantha digitale. Marine Biology 94 (3), 329-333.
Denmark	winter	IBTS_Q1_DK_2022	29	1	2022	North sea	IBTS_Q1_DK_2022_14	57.4063	9.45948	3384.73	11.4	Hydrozoa	Aglantha digitale	0.5	0.05	10	1	7.81	0.295444	0.00336806	5.3661e-06	6.11736e-05	Runge, J.A., Pepin, P., Silvert, W., 1987. Feeding behavior of the Atlantic mackerel Scomber scombrus on the hydromedusa Aglantha digitale. Marine Biology 94 (3), 329-333.
Denmark	winter	IBTS_Q1_DK_2022	29	1	2022	North sea	IBTS_Q1_DK_2022_14	57.4063	9.45948	3384.73	11.4	Hydrozoa	Aglantha digitale	0.5	0.05	10	1	7.52	0.295444	0.00336806	4.98441e-06	5.68223e-05	Runge, J.A., Pepin, P., Silvert, W., 1987. Feeding behavior of the Atlantic mackerel Scomber scombrus on the hydromedusa Aglantha digitale. Marine Biology 94 (3), 329-333.
Denmark	winter	IBTS_Q1_DK_2022	29	1	2022	North sea	IBTS_Q1_DK_2022_14	57.4063	9.45948	3384.73	11.4	Hydrozoa	Aglantha digitale	0.5	0.05	10	1	11.2	0.295444	0.00336806	1.08384e-05	0.000123558	Runge, J.A., Pepin, P., Silvert, W., 1987. Feeding behavior of the Atlantic mackerel Scomber scombrus on the hydromedusa Aglantha digitale. Marine Biology 94 (3), 329-333.
Denmark	winter	IBTS_Q1_DK_2022	29	1	2022	North sea	IBTS_Q1_DK_2022_14	57.4063	9.45948	3384.73	11.4	Hydrozoa	Aglantha digitale	0.5	0.05	10	1	8.08	0.295444	0.00336806	5.73379e-06	6.53652e-05	Runge, J.A., Pepin, P., Silvert, W., 1987. Feeding behavior of the Atlantic mackerel Scomber scombrus on the hydromedusa Aglantha digitale. Marine Biology 94 (3), 329-333.
Denmark	winter	IBTS_Q1_DK_2022	29	1	2022	North sea	IBTS_Q1_DK_2022_14	57.4063	9.45948	3384.73	11.4	Hydrozoa	Aglantha digitale	0.5	0.05	10	1	7.51	0.295444	0.00336806	4.9715e-06	5.66751e-05	Runge, J.A., Pepin, P., Silvert, W., 1987. Feeding behavior of the Atlantic mackerel Scomber scombrus on the hydromedusa Aglantha digitale. Marine Biology 94 (3), 329-333.
Denmark	winter	IBTS_Q1_DK_2022	29	1	2022	North sea	IBTS_Q1_DK_2022_14	57.4063	9.45948	3384.73	11.4	Hydrozoa	Aglantha digitale	0.5	0.05	10	1	7.15	0.295444	0.00336806	4.51738e-06	5.14981e-05	Runge, J.A., Pepin, P., Silvert, W., 1987. Feeding behavior of the Atlantic mackerel Scomber scombrus on the hydromedusa Aglantha digitale. Marine Biology 94 (3), 329-333.
Denmark	winter	IBTS_Q1_DK_2022	29	1	2022	North sea	IBTS_Q1_DK_2022_14	57.4063	9.45948	3384.73	11.4	Hydrozoa	Aglantha digitale	0.5	0.05	10	1	4.1	0.295444	0.00336806	1.52728e-06	1.7411e-05	Runge, J.A., Pepin, P., Silvert, W., 1987. Feeding behavior of the Atlantic mackerel Scomber scombrus on the hydromedusa Aglantha digitale. Marine Biology 94 (3), 329-333.
Denmark	winter	IBTS_Q1_DK_2022	29	1	2022	North sea	IBTS_Q1_DK_2022_14	57.4063	9.45948	3384.73	11.4	Hydrozoa	Aglantha digitale	0.5	0.05	10	1	8.81	0.295444	0.00336806	6.78723e-06	7.73744e-05	Runge, J.A., Pepin, P., Silvert, W., 1987. Feeding behavior of the Atlantic mackerel Scomber scombrus on the hydromedusa Aglantha digitale. Marine Biology 94 (3), 329-333.
Denmark	winter	IBTS_Q1_DK_2022	29	1	2022	North sea	IBTS_Q1_DK_2022_14	57.4063	9.45948	3384.73	11.4	Hydrozoa	Aglantha digitale	0.5	0.05	10	1	7.87	0.295444	0.00336806	5.44678e-06	6.20933e-05	Runge, J.A., Pepin, P., Silvert, W., 1987. Feeding behavior of the Atlantic mackerel Scomber scombrus on the hydromedusa Aglantha digitale. Marine Biology 94 (3), 329-333.
Denmark	winter	IBTS_Q1_DK_2022	29	1	2022	North sea	IBTS_Q1_DK_2022_14	57.4063	9.45948	3384.73	11.4	Hydrozoa	Aglantha digitale	0.5	0.05	10	1	6.03	0.295444	0.00336806	3.24047e-06	3.69414e-05	Runge, J.A., Pepin, P., Silvert, W., 1987. Feeding behavior of the Atlantic mackerel Scomber scombrus on the hydromedusa Aglantha digitale. Marine Biology 94 (3), 329-333.
Denmark	winter	IBTS_Q1_DK_2022	29	1	2022	North sea	IBTS_Q1_DK_2022_14	57.4063	9.45948	3384.73	11.4	Hydrozoa	Aglantha digitale	0.5	0.05	10	1	8.2	0.295444	0.00336806	5.90101e-06	6.72715e-05	Runge, J.A., Pepin, P., Silvert, W., 1987. Feeding behavior of the Atlantic mackerel Scomber scombrus on the hydromedusa Aglantha digitale. Marine Biology 94 (3), 329-333.
Denmark	winter	IBTS_Q1_DK_2022	29	1	2022	North sea	IBTS_Q1_DK_2022_14	57.4063	9.45948	3384.73	11.4	Hydrozoa	Aglantha digitale	0.5	0.05	10	1	6.13	0.295444	0.00336806	3.34609e-06	3.81454e-05	Runge, J.A., Pepin, P., Silvert, W., 1987. Feeding behavior of the Atlantic mackerel Scomber scombrus on the hydromedusa Aglantha digitale. Marine Biology 94 (3), 329-333.
Denmark	winter	IBTS_Q1_DK_2022	29	1	2022	North sea	IBTS_Q1_DK_2022_14	57.4063	9.45948	3384.73	11.4	Hydrozoa	Aglantha digitale	0.5	0.05	10	1	6.92	0.295444	0.00336806	4.23834e-06	4.83171e-05	Runge, J.A., Pepin, P., Silvert, W., 1987. Feeding behavior of the Atlantic mackerel Scomber scombrus on the hydromedusa Aglantha digitale. Marine Biology 94 (3), 329-333.
Denmark	winter	IBTS_Q1_DK_2022	29	1	2022	North sea	IBTS_Q1_DK_2022_14	57.4063	9.45948	3384.73	11.4	Hydrozoa	Aglantha digitale	0.5	0.05	10	1	6.94	0.295444	0.00336806	4.26226e-06	4.85898e-05	Runge, J.A., Pepin, P., Silvert, W., 1987. Feeding behavior of the Atlantic mackerel Scomber scombrus on the hydromedusa Aglantha digitale. Marine Biology 94 (3), 329-333.
Denmark	winter	IBTS_Q1_DK_2022	29	1	2022	North sea	IBTS_Q1_DK_2022_14	57.4063	9.45948	3384.73	11.4	Hydrozoa	Aglantha digitale	0.5	0.05	10	1	4.75	0.295444	0.00336806	2.03489e-06	2.31978e-05	Runge, J.A., Pepin, P., Silvert, W., 1987. Feeding behavior of the Atlantic mackerel Scomber scombrus on the hydromedusa Aglantha digitale. Marine Biology 94 (3), 329-333.
Denmark	winter	IBTS_Q1_DK_2022	29	1	2022	North sea	IBTS_Q1_DK_2022_14	57.4063	9.45948	3384.73	11.4	Hydrozoa	Aglantha digitale	0.5	0.05	10	1	5.31	0.295444	0.00336806	2.52885e-06	2.88289e-05	Runge, J.A., Pepin, P., Silvert, W., 1987. Feeding behavior of the Atlantic mackerel Scomber scombrus on the hydromedusa Aglantha digitale. Marine Biology 94 (3), 329-333.
Denmark	winter	IBTS_Q1_DK_2022	29	1	2022	North sea	IBTS_Q1_DK_2022_14	57.4063	9.45948	3384.73	11.4	Hydrozoa	Aglantha digitale	0.5	0.05	10	1	6.54	0.295444	0.00336806	3.79635e-06	4.32784e-05	Runge, J.A., Pepin, P., Silvert, W., 1987. Feeding behavior of the Atlantic mackerel Scomber scombrus on the hydromedusa Aglantha digitale. Marine Biology 94 (3), 329-333.
Denmark	winter	IBTS_Q1_DK_2022	29	1	2022	North sea	IBTS_Q1_DK_2022_14	57.4063	9.45948	3384.73	11.4	Hydrozoa	Aglantha digitale	0.5	0.05	10	1	4.7	0.295444	0.00336806	1.99333e-06	2.2724e-05	Runge, J.A., Pepin, P., Silvert, W., 1987. Feeding behavior of the Atlantic mackerel Scomber scombrus on the hydromedusa Aglantha digitale. Marine Biology 94 (3), 329-333.
Denmark	winter	IBTS_Q1_DK_2022	29	1	2022	North sea	IBTS_Q1_DK_2022_14	57.4063	9.45948	3384.73	11.4	Hydrozoa	Aglantha digitale	0.5	0.05	10	1	5.29	0.295444	0.00336806	2.51031e-06	2.86176e-05	Runge, J.A., Pepin, P., Silvert, W., 1987. Feeding behavior of the Atlantic mackerel Scomber scombrus on the hydromedusa Aglantha digitale. Marine Biology 94 (3), 329-333.
Denmark	winter	IBTS_Q1_DK_2022	29	1	2022	North sea	IBTS_Q1_DK_2022_14	57.4063	9.45948	3384.73	11.4	Hydrozoa	Aglantha digitale	0.5	0.05	10	1	6.36	0.295444	0.00336806	3.59526e-06	4.0986e-05	Runge, J.A., Pepin, P., Silvert, W., 1987. Feeding behavior of the Atlantic mackerel Scomber scombrus on the hydromedusa Aglantha digitale. Marine Biology 94 (3), 329-333.
Denmark	winter	IBTS_Q1_DK_2022	29	1	2022	North sea	IBTS_Q1_DK_2022_14	57.4063	9.45948	3384.73	11.4	Hydrozoa	Aglantha digitale	0.5	0.05	10	1	5.59	0.295444	0.00336806	2.79539e-06	3.18674e-05	Runge, J.A., Pepin, P., Silvert, W., 1987. Feeding behavior of the Atlantic mackerel Scomber scombrus on the hydromedusa Aglantha digitale. Marine Biology 94 (3), 329-333.
Denmark	winter	IBTS_Q1_DK_2022	29	1	2022	North sea	IBTS_Q1_DK_2022_14	57.4063	9.45948	3384.73	11.4	Hydrozoa	Aglantha digitale	0.5	0.05	10	1	6	0.295444	0.00336806	3.20911e-06	3.65838e-05	Runge, J.A., Pepin, P., Silvert, W., 1987. Feeding behavior of the Atlantic mackerel Scomber scombrus on the hydromedusa Aglantha digitale. Marine Biology 94 (3), 329-333.
Denmark	winter	IBTS_Q1_DK_2022	29	1	2022	North sea	IBTS_Q1_DK_2022_14	57.4063	9.45948	3384.73	11.4	Hydrozoa	Aglantha digitale	0.5	0.05	10	1	8.54	0.295444	0.00336806	6.38752e-06	7.28177e-05	Runge, J.A., Pepin, P., Silvert, W., 1987. Feeding behavior of the Atlantic mackerel Scomber scombrus on the hydromedusa Aglantha digitale. Marine Biology 94 (3), 329-333.
Denmark	winter	IBTS_Q1_DK_2022	29	1	2022	North sea	IBTS_Q1_DK_2022_14	57.4063	9.45948	3384.73	11.4	Hydrozoa	Aglantha digitale	0.5	0.05	10	1	6.88	0.295444	0.00336806	4.1907e-06	4.7774e-05	Runge, J.A., Pepin, P., Silvert, W., 1987. Feeding behavior of the Atlantic mackerel Scomber scombrus on the hydromedusa Aglantha digitale. Marine Biology 94 (3), 329-333.
Denmark	winter	IBTS_Q1_DK_2022	29	1	2022	North sea	IBTS_Q1_DK_2022_14	57.4063	9.45948	3384.73	11.4	Hydrozoa	Aglantha digitale	0.5	0.05	10	1	5.08	0.295444	0.00336806	2.31966e-06	2.64441e-05	Runge, J.A., Pepin, P., Silvert, W., 1987. Feeding behavior of the Atlantic mackerel Scomber scombrus on the hydromedusa Aglantha digitale. Marine Biology 94 (3), 329-333.
Denmark	winter	IBTS_Q1_DK_2022	29	1	2022	North sea	IBTS_Q1_DK_2022_14	57.4063	9.45948	3384.73	11.4	Hydrozoa	Aglantha digitale	0.5	0.05	10	1	5.41	0.295444	0.00336806	2.62255e-06	2.98971e-05	Runge, J.A., Pepin, P., Silvert, W., 1987. Feeding behavior of the Atlantic mackerel Scomber scombrus on the hydromedusa Aglantha digitale. Marine Biology 94 (3), 329-333.
Denmark	winter	IBTS_Q1_DK_2022	29	1	2022	North sea	IBTS_Q1_DK_2022_14	57.4063	9.45948	3384.73	11.4	Hydrozoa	Aglantha digitale	0.5	0.05	10	1	5.6	0.295444	0.00336806	2.80515e-06	3.19787e-05	Runge, J.A., Pepin, P., Silvert, W., 1987. Feeding behavior of the Atlantic mackerel Scomber scombrus on the hydromedusa Aglantha digitale. Marine Biology 94 (3), 329-333.
Denmark	winter	IBTS_Q1_DK_2022	29	1	2022	North sea	IBTS_Q1_DK_2022_14	57.4063	9.45948	3384.73	11.4	Hydrozoa	Aglantha digitale	0.5	0.05	10	1	6.21	0.295444	0.00336806	3.43177e-06	3.91222e-05	Runge, J.A., Pepin, P., Silvert, W., 1987. Feeding behavior of the Atlantic mackerel Scomber scombrus on the hydromedusa Aglantha digitale. Marine Biology 94 (3), 329-333.
Denmark	winter	IBTS_Q1_DK_2022	29	1	2022	North sea	IBTS_Q1_DK_2022_14	57.4063	9.45948	3384.73	11.4	Hydrozoa	Aglantha digitale	0.5	0.05	10	1	5.68	0.295444	0.00336806	2.88382e-06	3.28756e-05	Runge, J.A., Pepin, P., Silvert, W., 1987. Feeding behavior of the Atlantic mackerel Scomber scombrus on the hydromedusa Aglantha digitale. Marine Biology 94 (3), 329-333.
Denmark	winter	IBTS_Q1_DK_2022	29	1	2022	North sea	IBTS_Q1_DK_2022_14	57.4063	9.45948	3384.73	11.4	Hydrozoa	Aglantha digitale	0.5	0.05	10	1	7.93	0.295444	0.00336806	5.52805e-06	6.30198e-05	Runge, J.A., Pepin, P., Silvert, W., 1987. Feeding behavior of the Atlantic mackerel Scomber scombrus on the hydromedusa Aglantha digitale. Marine Biology 94 (3), 329-333.
Denmark	winter	IBTS_Q1_DK_2022	29	1	2022	North sea	IBTS_Q1_DK_2022_14	57.4063	9.45948	3384.73	11.4	Hydrozoa	Aglantha digitale	0.5	0.05	10	1	5.57	0.295444	0.00336806	2.77592e-06	3.16455e-05	Runge, J.A., Pepin, P., Silvert, W., 1987. Feeding behavior of the Atlantic mackerel Scomber scombrus on the hydromedusa Aglantha digitale. Marine Biology 94 (3), 329-333.
Denmark	winter	IBTS_Q1_DK_2022	29	1	2022	North sea	IBTS_Q1_DK_2022_14	57.4063	9.45948	3384.73	11.4	Hydrozoa	Aglantha digitale	0.5	0.05	10	1	5	0.295444	0.00336806	2.24896e-06	2.56381e-05	Runge, J.A., Pepin, P., Silvert, W., 1987. Feeding behavior of the Atlantic mackerel Scomber scombrus on the hydromedusa Aglantha digitale. Marine Biology 94 (3), 329-333.
Denmark	winter	IBTS_Q1_DK_2022	29	1	2022	North sea	IBTS_Q1_DK_2022_14	57.4063	9.45948	3384.73	11.4	Hydrozoa	Aglantha digitale	0.5	0.05	10	1	8.28	0.295444	0.00336806	6.01379e-06	6.85573e-05	Runge, J.A., Pepin, P., Silvert, W., 1987. Feeding behavior of the Atlantic mackerel Scomber scombrus on the hydromedusa Aglantha digitale. Marine Biology 94 (3), 329-333.
Denmark	winter	IBTS_Q1_DK_2022	29	1	2022	North sea	IBTS_Q1_DK_2022_14	57.4063	9.45948	3384.73	11.4	Hydrozoa	Aglantha digitale	0.5	0.05	10	1	7.08	0.295444	0.00336806	4.43154e-06	5.05195e-05	Runge, J.A., Pepin, P., Silvert, W., 1987. Feeding behavior of the Atlantic mackerel Scomber scombrus on the hydromedusa Aglantha digitale. Marine Biology 94 (3), 329-333.
Denmark	winter	IBTS_Q1_DK_2022	29	1	2022	North sea	IBTS_Q1_DK_2022_14	57.4063	9.45948	3384.73	11.4	Hydrozoa	Aglantha digitale	0.5	0.05	10	1	5.6	0.295444	0.00336806	2.80515e-06	3.19787e-05	Runge, J.A., Pepin, P., Silvert, W., 1987. Feeding behavior of the Atlantic mackerel Scomber scombrus on the hydromedusa Aglantha digitale. Marine Biology 94 (3), 329-333.
Denmark	winter	IBTS_Q1_DK_2022	29	1	2022	North sea	IBTS_Q1_DK_2022_14	57.4063	9.45948	3384.73	11.4	Hydrozoa	Aglantha digitale	0.5	0.05	10	1	5.83	0.295444	0.00336806	3.03419e-06	3.45898e-05	Runge, J.A., Pepin, P., Silvert, W., 1987. Feeding behavior of the Atlantic mackerel Scomber scombrus on the hydromedusa Aglantha digitale. Marine Biology 94 (3), 329-333.
Denmark	winter	IBTS_Q1_DK_2022	29	1	2022	North sea	IBTS_Q1_DK_2022_14	57.4063	9.45948	3384.73	11.4	Hydrozoa	Aglantha digitale	0.5	0.05	10	1	7.38	0.295444	0.00336806	4.80507e-06	5.47777e-05	Runge, J.A., Pepin, P., Silvert, W., 1987. Feeding behavior of the Atlantic mackerel Scomber scombrus on the hydromedusa Aglantha digitale. Marine Biology 94 (3), 329-333.
Denmark	winter	IBTS_Q1_DK_2022	29	1	2022	North sea	IBTS_Q1_DK_2022_14	57.4063	9.45948	3384.73	11.4	Hydrozoa	Aglantha digitale	0.5	0.05	10	1	5.36	0.295444	0.00336806	2.5755e-06	2.93606e-05	Runge, J.A., Pepin, P., Silvert, W., 1987. Feeding behavior of the Atlantic mackerel Scomber scombrus on the hydromedusa Aglantha digitale. Marine Biology 94 (3), 329-333.
Denmark	winter	IBTS_Q1_DK_2022	29	1	2022	North sea	IBTS_Q1_DK_2022_14	57.4063	9.45948	3384.73	11.4	Hydrozoa	Aglantha digitale	0.5	0.05	10	1	5.11	0.295444	0.00336806	2.34644e-06	2.67495e-05	Runge, J.A., Pepin, P., Silvert, W., 1987. Feeding behavior of the Atlantic mackerel Scomber scombrus on the hydromedusa Aglantha digitale. Marine Biology 94 (3), 329-333.
Denmark	winter	IBTS_Q1_DK_2022	29	1	2022	North sea	IBTS_Q1_DK_2022_14	57.4063	9.45948	3384.73	11.4	Hydrozoa	Aglantha digitale	0.5	0.05	10	1	8.68	0.295444	0.00336806	6.5933e-06	7.51636e-05	Runge, J.A., Pepin, P., Silvert, W., 1987. Feeding behavior of the Atlantic mackerel Scomber scombrus on the hydromedusa Aglantha digitale. Marine Biology 94 (3), 329-333.
Denmark	winter	IBTS_Q1_DK_2022	29	1	2022	North sea	IBTS_Q1_DK_2022_15	57.587	9.46058	3437.22	20.3	Scyphozoa	Cyanea spp.	1	1	1	1	150	0.290932	0.00590593	3.41246	69.273	Båmstedt, U., Martinussen, M.B., Matsakis, S., 1994. Trophodynamics of the two Scyphozoan jellyfishes, Aurelia aurita and Cyanea capillata in western Norway. ICES J. Mar. Sci. 51, 369-382.
Denmark	winter	IBTS_Q1_DK_2022	29	1	2022	North sea	IBTS_Q1_DK_2022_15	57.587	9.46058	3437.22	20.3	Ctenophora	Pleurobrachia pileus	1	1	1	1	19.97	0.290932	0.00590593	0.00037543	0.00762123	Mutlu, E., Bingel, F., 1999. Distribution and abundance of ctenophores, and their zooplankton food in the Black Sea. I. Pleurobrachia pileus. Mar. Biol. 135, 589-601.
Denmark	winter	IBTS_Q1_DK_2022	29	1	2022	North sea	IBTS_Q1_DK_2022_15	57.587	9.46058	3437.22	20.3	Ctenophora	Pleurobrachia pileus	1	1	1	1	13.62	0.290932	0.00590593	0.000143121	0.00290535	Mutlu, E., Bingel, F., 1999. Distribution and abundance of ctenophores, and their zooplankton food in the Black Sea. I. Pleurobrachia pileus. Mar. Biol. 135, 589-601.
Denmark	winter	IBTS_Q1_DK_2022	29	1	2022	North sea	IBTS_Q1_DK_2022_15	57.587	9.46058	3437.22	20.3	Ctenophora	Pleurobrachia pileus	1	1	1	1	14.26	0.290932	0.00590593	0.000160678	0.00326177	Mutlu, E., Bingel, F., 1999. Distribution and abundance of ctenophores, and their zooplankton food in the Black Sea. I. Pleurobrachia pileus. Mar. Biol. 135, 589-601.
Denmark	winter	IBTS_Q1_DK_2022	29	1	2022	North sea	IBTS_Q1_DK_2022_15	57.587	9.46058	3437.22	20.3	Ctenophora	Pleurobrachia pileus	1	1	1	1	16.51	0.290932	0.00590593	0.000232434	0.0047184	Mutlu, E., Bingel, F., 1999. Distribution and abundance of ctenophores, and their zooplankton food in the Black Sea. I. Pleurobrachia pileus. Mar. Biol. 135, 589-601.
Denmark	winter	IBTS_Q1_DK_2022	29	1	2022	North sea	IBTS_Q1_DK_2022_15	57.587	9.46058	3437.22	20.3	Ctenophora	Pleurobrachia pileus	1	1	1	1	15.95	0.290932	0.00590593	0.000213075	0.00432543	Mutlu, E., Bingel, F., 1999. Distribution and abundance of ctenophores, and their zooplankton food in the Black Sea. I. Pleurobrachia pileus. Mar. Biol. 135, 589-601.
Denmark	winter	IBTS_Q1_DK_2022	29	1	2022	North sea	IBTS_Q1_DK_2022_15	57.587	9.46058	3437.22	20.3	Ctenophora	Pleurobrachia pileus	1	1	1	1	18.33	0.290932	0.00590593	0.000302514	0.00614104	Mutlu, E., Bingel, F., 1999. Distribution and abundance of ctenophores, and their zooplankton food in the Black Sea. I. Pleurobrachia pileus. Mar. Biol. 135, 589-601.
Denmark	winter	IBTS_Q1_DK_2022	29	1	2022	North sea	IBTS_Q1_DK_2022_15	57.587	9.46058	3437.22	20.3	Ctenophora	Pleurobrachia pileus	1	1	1	1	20.41	0.290932	0.00590593	0.000396626	0.0080515	Mutlu, E., Bingel, F., 1999. Distribution and abundance of ctenophores, and their zooplankton food in the Black Sea. I. Pleurobrachia pileus. Mar. Biol. 135, 589-601.
Denmark	winter	IBTS_Q1_DK_2022	29	1	2022	North sea	IBTS_Q1_DK_2022_15	57.587	9.46058	3437.22	20.3	Ctenophora	Pleurobrachia pileus	1	1	1	1	19.36	0.290932	0.00590593	0.000347199	0.00704813	Mutlu, E., Bingel, F., 1999. Distribution and abundance of ctenophores, and their zooplankton food in the Black Sea. I. Pleurobrachia pileus. Mar. Biol. 135, 589-601.
Denmark	winter	IBTS_Q1_DK_2022	29	1	2022	North sea	IBTS_Q1_DK_2022_15	57.587	9.46058	3437.22	20.3	Hydrozoa	Aglantha digitale	0.5	0.05	10	1	7.08	0.290932	0.00590593	4.36386e-06	8.85864e-05	Runge, J.A., Pepin, P., Silvert, W., 1987. Feeding behavior of the Atlantic mackerel Scomber scombrus on the hydromedusa Aglantha digitale. Marine Biology 94 (3), 329-333.
Denmark	winter	IBTS_Q1_DK_2022	29	1	2022	North sea	IBTS_Q1_DK_2022_15	57.587	9.46058	3437.22	20.3	Hydrozoa	Aglantha digitale	0.5	0.05	10	1	5.01	0.290932	0.00590593	2.22326e-06	4.51321e-05	Runge, J.A., Pepin, P., Silvert, W., 1987. Feeding behavior of the Atlantic mackerel Scomber scombrus on the hydromedusa Aglantha digitale. Marine Biology 94 (3), 329-333.
Denmark	winter	IBTS_Q1_DK_2022	29	1	2022	North sea	IBTS_Q1_DK_2022_15	57.587	9.46058	3437.22	20.3	Hydrozoa	Aglantha digitale	0.5	0.05	10	1	4.37	0.290932	0.00590593	1.70312e-06	3.45733e-05	Runge, J.A., Pepin, P., Silvert, W., 1987. Feeding behavior of the Atlantic mackerel Scomber scombrus on the hydromedusa Aglantha digitale. Marine Biology 94 (3), 329-333.
Denmark	winter	IBTS_Q1_DK_2022	29	1	2022	North sea	IBTS_Q1_DK_2022_15	57.587	9.46058	3437.22	20.3	Hydrozoa	Aglantha digitale	0.5	0.05	10	1	5.2	0.290932	0.00590593	2.39063e-06	4.85298e-05	Runge, J.A., Pepin, P., Silvert, W., 1987. Feeding behavior of the Atlantic mackerel Scomber scombrus on the hydromedusa Aglantha digitale. Marine Biology 94 (3), 329-333.
Denmark	winter	IBTS_Q1_DK_2022	29	1	2022	North sea	IBTS_Q1_DK_2022_15	57.587	9.46058	3437.22	20.3	Hydrozoa	Aglantha digitale	0.5	0.05	10	1	5.7	0.290932	0.00590593	2.85932e-06	5.80441e-05	Runge, J.A., Pepin, P., Silvert, W., 1987. Feeding behavior of the Atlantic mackerel Scomber scombrus on the hydromedusa Aglantha digitale. Marine Biology 94 (3), 329-333.
Denmark	winter	IBTS_Q1_DK_2022	29	1	2022	North sea	IBTS_Q1_DK_2022_15	57.587	9.46058	3437.22	20.3	Hydrozoa	Aglantha digitale	0.5	0.05	10	1	6.9	0.290932	0.00590593	4.15013e-06	8.42477e-05	Runge, J.A., Pepin, P., Silvert, W., 1987. Feeding behavior of the Atlantic mackerel Scomber scombrus on the hydromedusa Aglantha digitale. Marine Biology 94 (3), 329-333.
Denmark	winter	IBTS_Q1_DK_2022	29	1	2022	North sea	IBTS_Q1_DK_2022_15	57.587	9.46058	3437.22	20.3	Hydrozoa	Aglantha digitale	0.5	0.05	10	1	9.18	0.290932	0.00590593	7.24185e-06	0.000147009	Runge, J.A., Pepin, P., Silvert, W., 1987. Feeding behavior of the Atlantic mackerel Scomber scombrus on the hydromedusa Aglantha digitale. Marine Biology 94 (3), 329-333.
Denmark	winter	IBTS_Q1_DK_2022	29	1	2022	North sea	IBTS_Q1_DK_2022_15	57.587	9.46058	3437.22	20.3	Hydrozoa	Aglantha digitale	0.5	0.05	10	1	5.67	0.290932	0.00590593	2.83004e-06	5.74499e-05	Runge, J.A., Pepin, P., Silvert, W., 1987. Feeding behavior of the Atlantic mackerel Scomber scombrus on the hydromedusa Aglantha digitale. Marine Biology 94 (3), 329-333.
Denmark	winter	IBTS_Q1_DK_2022	29	1	2022	North sea	IBTS_Q1_DK_2022_15	57.587	9.46058	3437.22	20.3	Hydrozoa	Aglantha digitale	0.5	0.05	10	1	4.77	0.290932	0.00590593	2.02031e-06	4.10122e-05	Runge, J.A., Pepin, P., Silvert, W., 1987. Feeding behavior of the Atlantic mackerel Scomber scombrus on the hydromedusa Aglantha digitale. Marine Biology 94 (3), 329-333.
Denmark	winter	IBTS_Q1_DK_2022	29	1	2022	North sea	IBTS_Q1_DK_2022_15	57.587	9.46058	3437.22	20.3	Hydrozoa	Aglantha digitale	0.5	0.05	10	1	3.6	0.290932	0.00590593	1.16707e-06	2.36915e-05	Runge, J.A., Pepin, P., Silvert, W., 1987. Feeding behavior of the Atlantic mackerel Scomber scombrus on the hydromedusa Aglantha digitale. Marine Biology 94 (3), 329-333.
Denmark	winter	IBTS_Q1_DK_2022	29	1	2022	North sea	IBTS_Q1_DK_2022_15	57.587	9.46058	3437.22	20.3	Hydrozoa	Aglantha digitale	0.5	0.05	10	1	4.72	0.290932	0.00590593	1.97922e-06	4.01781e-05	Runge, J.A., Pepin, P., Silvert, W., 1987. Feeding behavior of the Atlantic mackerel Scomber scombrus on the hydromedusa Aglantha digitale. Marine Biology 94 (3), 329-333.
Denmark	winter	IBTS_Q1_DK_2022	29	1	2022	North sea	IBTS_Q1_DK_2022_15	57.587	9.46058	3437.22	20.3	Hydrozoa	Aglantha digitale	0.5	0.05	10	1	6.21	0.290932	0.00590593	3.37936e-06	6.86011e-05	Runge, J.A., Pepin, P., Silvert, W., 1987. Feeding behavior of the Atlantic mackerel Scomber scombrus on the hydromedusa Aglantha digitale. Marine Biology 94 (3), 329-333.
Denmark	winter	IBTS_Q1_DK_2022	29	1	2022	North sea	IBTS_Q1_DK_2022_15	57.587	9.46058	3437.22	20.3	Hydrozoa	Aglantha digitale	0.5	0.05	10	1	5.59	0.290932	0.00590593	2.7527e-06	5.58798e-05	Runge, J.A., Pepin, P., Silvert, W., 1987. Feeding behavior of the Atlantic mackerel Scomber scombrus on the hydromedusa Aglantha digitale. Marine Biology 94 (3), 329-333.
Denmark	winter	IBTS_Q1_DK_2022	29	1	2022	North sea	IBTS_Q1_DK_2022_15	57.587	9.46058	3437.22	20.3	Hydrozoa	Aglantha digitale	0.5	0.05	10	1	7	0.290932	0.00590593	4.26822e-06	8.6645e-05	Runge, J.A., Pepin, P., Silvert, W., 1987. Feeding behavior of the Atlantic mackerel Scomber scombrus on the hydromedusa Aglantha digitale. Marine Biology 94 (3), 329-333.
Denmark	winter	IBTS_Q1_DK_2022	29	1	2022	North sea	IBTS_Q1_DK_2022_15	57.587	9.46058	3437.22	20.3	Hydrozoa	Aglantha digitale	0.5	0.05	10	1	6.46	0.290932	0.00590593	3.64972e-06	7.40893e-05	Runge, J.A., Pepin, P., Silvert, W., 1987. Feeding behavior of the Atlantic mackerel Scomber scombrus on the hydromedusa Aglantha digitale. Marine Biology 94 (3), 329-333.
Denmark	winter	IBTS_Q1_DK_2022	29	1	2022	North sea	IBTS_Q1_DK_2022_15	57.587	9.46058	3437.22	20.3	Hydrozoa	Aglantha digitale	0.5	0.05	10	1	9.76	0.290932	0.00590593	8.16081e-06	0.000165664	Runge, J.A., Pepin, P., Silvert, W., 1987. Feeding behavior of the Atlantic mackerel Scomber scombrus on the hydromedusa Aglantha digitale. Marine Biology 94 (3), 329-333.
Denmark	winter	IBTS_Q1_DK_2022	29	1	2022	North sea	IBTS_Q1_DK_2022_15	57.587	9.46058	3437.22	20.3	Hydrozoa	Aglantha digitale	0.5	0.05	10	1	7.87	0.290932	0.00590593	5.36361e-06	0.000108881	Runge, J.A., Pepin, P., Silvert, W., 1987. Feeding behavior of the Atlantic mackerel Scomber scombrus on the hydromedusa Aglantha digitale. Marine Biology 94 (3), 329-333.
Denmark	winter	IBTS_Q1_DK_2022	29	1	2022	North sea	IBTS_Q1_DK_2022_15	57.587	9.46058	3437.22	20.3	Hydrozoa	Aglantha digitale	0.5	0.05	10	1	9.14	0.290932	0.00590593	7.18044e-06	0.000145763	Runge, J.A., Pepin, P., Silvert, W., 1987. Feeding behavior of the Atlantic mackerel Scomber scombrus on the hydromedusa Aglantha digitale. Marine Biology 94 (3), 329-333.
Denmark	winter	IBTS_Q1_DK_2022	29	1	2022	North sea	IBTS_Q1_DK_2022_15	57.587	9.46058	3437.22	20.3	Hydrozoa	Aglantha digitale	0.5	0.05	10	1	8.23	0.290932	0.00590593	5.85242e-06	0.000118804	Runge, J.A., Pepin, P., Silvert, W., 1987. Feeding behavior of the Atlantic mackerel Scomber scombrus on the hydromedusa Aglantha digitale. Marine Biology 94 (3), 329-333.
Denmark	winter	IBTS_Q1_DK_2022	29	1	2022	North sea	IBTS_Q1_DK_2022_15	57.587	9.46058	3437.22	20.3	Hydrozoa	Aglantha digitale	0.5	0.05	10	1	7.06	0.290932	0.00590593	4.33986e-06	8.80991e-05	Runge, J.A., Pepin, P., Silvert, W., 1987. Feeding behavior of the Atlantic mackerel Scomber scombrus on the hydromedusa Aglantha digitale. Marine Biology 94 (3), 329-333.
Denmark	winter	IBTS_Q1_DK_2022	29	1	2022	North sea	IBTS_Q1_DK_2022_15	57.587	9.46058	3437.22	20.3	Hydrozoa	Aglantha digitale	0.5	0.05	10	1	6.74	0.290932	0.00590593	3.96454e-06	8.04802e-05	Runge, J.A., Pepin, P., Silvert, W., 1987. Feeding behavior of the Atlantic mackerel Scomber scombrus on the hydromedusa Aglantha digitale. Marine Biology 94 (3), 329-333.
Denmark	winter	IBTS_Q1_DK_2022	29	1	2022	North sea	IBTS_Q1_DK_2022_15	57.587	9.46058	3437.22	20.3	Hydrozoa	Aglantha digitale	0.5	0.05	10	1	4.18	0.290932	0.00590593	1.56171e-06	3.17027e-05	Runge, J.A., Pepin, P., Silvert, W., 1987. Feeding behavior of the Atlantic mackerel Scomber scombrus on the hydromedusa Aglantha digitale. Marine Biology 94 (3), 329-333.
Denmark	winter	IBTS_Q1_DK_2022	29	1	2022	North sea	IBTS_Q1_DK_2022_15	57.587	9.46058	3437.22	20.3	Hydrozoa	Aglantha digitale	0.5	0.05	10	1	11.34	0.290932	0.00590593	1.09346e-05	0.000221972	Runge, J.A., Pepin, P., Silvert, W., 1987. Feeding behavior of the Atlantic mackerel Scomber scombrus on the hydromedusa Aglantha digitale. Marine Biology 94 (3), 329-333.
Denmark	winter	IBTS_Q1_DK_2022	29	1	2022	North sea	IBTS_Q1_DK_2022_15	57.587	9.46058	3437.22	20.3	Hydrozoa	Aglantha digitale	0.5	0.05	10	1	6.2	0.290932	0.00590593	3.36876e-06	6.83858e-05	Runge, J.A., Pepin, P., Silvert, W., 1987. Feeding behavior of the Atlantic mackerel Scomber scombrus on the hydromedusa Aglantha digitale. Marine Biology 94 (3), 329-333.
Denmark	winter	IBTS_Q1_DK_2022	29	1	2022	North sea	IBTS_Q1_DK_2022_15	57.587	9.46058	3437.22	20.3	Hydrozoa	Aglantha digitale	0.5	0.05	10	1	8.48	0.290932	0.00590593	6.20409e-06	0.000125943	Runge, J.A., Pepin, P., Silvert, W., 1987. Feeding behavior of the Atlantic mackerel Scomber scombrus on the hydromedusa Aglantha digitale. Marine Biology 94 (3), 329-333.
Denmark	winter	IBTS_Q1_DK_2022	29	1	2022	North sea	IBTS_Q1_DK_2022_15	57.587	9.46058	3437.22	20.3	Hydrozoa	Aglantha digitale	0.5	0.05	10	1	8.08	0.290932	0.00590593	5.64623e-06	0.000114618	Runge, J.A., Pepin, P., Silvert, W., 1987. Feeding behavior of the Atlantic mackerel Scomber scombrus on the hydromedusa Aglantha digitale. Marine Biology 94 (3), 329-333.
Denmark	winter	IBTS_Q1_DK_2022	29	1	2022	North sea	IBTS_Q1_DK_2022_15	57.587	9.46058	3437.22	20.3	Hydrozoa	Aglantha digitale	0.5	0.05	10	1	9.66	0.290932	0.00590593	7.99855e-06	0.000162371	Runge, J.A., Pepin, P., Silvert, W., 1987. Feeding behavior of the Atlantic mackerel Scomber scombrus on the hydromedusa Aglantha digitale. Marine Biology 94 (3), 329-333.
Denmark	winter	IBTS_Q1_DK_2022	29	1	2022	North sea	IBTS_Q1_DK_2022_15	57.587	9.46058	3437.22	20.3	Hydrozoa	Aglantha digitale	0.5	0.05	10	1	6.57	0.290932	0.00590593	3.77189e-06	7.65693e-05	Runge, J.A., Pepin, P., Silvert, W., 1987. Feeding behavior of the Atlantic mackerel Scomber scombrus on the hydromedusa Aglantha digitale. Marine Biology 94 (3), 329-333.
Denmark	winter	IBTS_Q1_DK_2022	29	1	2022	North sea	IBTS_Q1_DK_2022_15	57.587	9.46058	3437.22	20.3	Hydrozoa	Aglantha digitale	0.5	0.05	10	1	5.32	0.290932	0.00590593	2.49939e-06	5.07376e-05	Runge, J.A., Pepin, P., Silvert, W., 1987. Feeding behavior of the Atlantic mackerel Scomber scombrus on the hydromedusa Aglantha digitale. Marine Biology 94 (3), 329-333.
Denmark	winter	IBTS_Q1_DK_2022	29	1	2022	North sea	IBTS_Q1_DK_2022_15	57.587	9.46058	3437.22	20.3	Hydrozoa	Aglantha digitale	0.5	0.05	10	1	6.47	0.290932	0.00590593	3.66074e-06	7.43131e-05	Runge, J.A., Pepin, P., Silvert, W., 1987. Feeding behavior of the Atlantic mackerel Scomber scombrus on the hydromedusa Aglantha digitale. Marine Biology 94 (3), 329-333.
Denmark	winter	IBTS_Q1_DK_2022	29	1	2022	North sea	IBTS_Q1_DK_2022_15	57.587	9.46058	3437.22	20.3	Hydrozoa	Aglantha digitale	0.5	0.05	10	1	10.6	0.290932	0.00590593	9.58633e-06	0.000194603	Runge, J.A., Pepin, P., Silvert, W., 1987. Feeding behavior of the Atlantic mackerel Scomber scombrus on the hydromedusa Aglantha digitale. Marine Biology 94 (3), 329-333.
Denmark	winter	IBTS_Q1_DK_2022	29	1	2022	North sea	IBTS_Q1_DK_2022_15	57.587	9.46058	3437.22	20.3	Hydrozoa	Aglantha digitale	0.5	0.05	10	1	8.97	0.290932	0.00590593	6.92232e-06	0.000140523	Runge, J.A., Pepin, P., Silvert, W., 1987. Feeding behavior of the Atlantic mackerel Scomber scombrus on the hydromedusa Aglantha digitale. Marine Biology 94 (3), 329-333.
Denmark	winter	IBTS_Q1_DK_2022	29	1	2022	North sea	IBTS_Q1_DK_2022_15	57.587	9.46058	3437.22	20.3	Hydrozoa	Aglantha digitale	0.5	0.05	10	1	8.41	0.290932	0.00590593	6.10462e-06	0.000123924	Runge, J.A., Pepin, P., Silvert, W., 1987. Feeding behavior of the Atlantic mackerel Scomber scombrus on the hydromedusa Aglantha digitale. Marine Biology 94 (3), 329-333.
Denmark	winter	IBTS_Q1_DK_2022	29	1	2022	North sea	IBTS_Q1_DK_2022_15	57.587	9.46058	3437.22	20.3	Hydrozoa	Aglantha digitale	0.5	0.05	10	1	3.94	0.290932	0.00590593	1.39163e-06	2.82501e-05	Runge, J.A., Pepin, P., Silvert, W., 1987. Feeding behavior of the Atlantic mackerel Scomber scombrus on the hydromedusa Aglantha digitale. Marine Biology 94 (3), 329-333.
Denmark	winter	IBTS_Q1_DK_2022	29	1	2022	North sea	IBTS_Q1_DK_2022_15	57.587	9.46058	3437.22	20.3	Hydrozoa	Aglantha digitale	0.5	0.05	10	1	7.21	0.290932	0.00590593	4.52147e-06	9.17859e-05	Runge, J.A., Pepin, P., Silvert, W., 1987. Feeding behavior of the Atlantic mackerel Scomber scombrus on the hydromedusa Aglantha digitale. Marine Biology 94 (3), 329-333.
Denmark	winter	IBTS_Q1_DK_2022	29	1	2022	North sea	IBTS_Q1_DK_2022_15	57.587	9.46058	3437.22	20.3	Hydrozoa	Aglantha digitale	0.5	0.05	10	1	6.48	0.290932	0.00590593	3.67179e-06	7.45373e-05	Runge, J.A., Pepin, P., Silvert, W., 1987. Feeding behavior of the Atlantic mackerel Scomber scombrus on the hydromedusa Aglantha digitale. Marine Biology 94 (3), 329-333.
Denmark	winter	IBTS_Q1_DK_2022	29	1	2022	North sea	IBTS_Q1_DK_2022_15	57.587	9.46058	3437.22	20.3	Hydrozoa	Aglantha digitale	0.5	0.05	10	1	8.32	0.290932	0.00590593	5.97787e-06	0.000121351	Runge, J.A., Pepin, P., Silvert, W., 1987. Feeding behavior of the Atlantic mackerel Scomber scombrus on the hydromedusa Aglantha digitale. Marine Biology 94 (3), 329-333.
Denmark	winter	IBTS_Q1_DK_2022	29	1	2022	North sea	IBTS_Q1_DK_2022_15	57.587	9.46058	3437.22	20.3	Hydrozoa	Aglantha digitale	0.5	0.05	10	1	8.87	0.290932	0.00590593	6.77263e-06	0.000137484	Runge, J.A., Pepin, P., Silvert, W., 1987. Feeding behavior of the Atlantic mackerel Scomber scombrus on the hydromedusa Aglantha digitale. Marine Biology 94 (3), 329-333.
Denmark	winter	IBTS_Q1_DK_2022	29	1	2022	North sea	IBTS_Q1_DK_2022_15	57.587	9.46058	3437.22	20.3	Hydrozoa	Aglantha digitale	0.5	0.05	10	1	10.07	0.290932	0.00590593	8.67388e-06	0.00017608	Runge, J.A., Pepin, P., Silvert, W., 1987. Feeding behavior of the Atlantic mackerel Scomber scombrus on the hydromedusa Aglantha digitale. Marine Biology 94 (3), 329-333.
Denmark	winter	IBTS_Q1_DK_2022	29	1	2022	North sea	IBTS_Q1_DK_2022_15	57.587	9.46058	3437.22	20.3	Hydrozoa	Aglantha digitale	0.5	0.05	10	1	6.97	0.290932	0.00590593	4.23263e-06	8.59223e-05	Runge, J.A., Pepin, P., Silvert, W., 1987. Feeding behavior of the Atlantic mackerel Scomber scombrus on the hydromedusa Aglantha digitale. Marine Biology 94 (3), 329-333.
Denmark	winter	IBTS_Q1_DK_2022	29	1	2022	North sea	IBTS_Q1_DK_2022_15	57.587	9.46058	3437.22	20.3	Hydrozoa	Aglantha digitale	0.5	0.05	10	1	9.28	0.290932	0.00590593	7.39647e-06	0.000150148	Runge, J.A., Pepin, P., Silvert, W., 1987. Feeding behavior of the Atlantic mackerel Scomber scombrus on the hydromedusa Aglantha digitale. Marine Biology 94 (3), 329-333.
Denmark	winter	IBTS_Q1_DK_2022	29	1	2022	North sea	IBTS_Q1_DK_2022_15	57.587	9.46058	3437.22	20.3	Hydrozoa	Aglantha digitale	0.5	0.05	10	1	8.84	0.290932	0.00590593	6.72803e-06	0.000136579	Runge, J.A., Pepin, P., Silvert, W., 1987. Feeding behavior of the Atlantic mackerel Scomber scombrus on the hydromedusa Aglantha digitale. Marine Biology 94 (3), 329-333.
Denmark	winter	IBTS_Q1_DK_2022	29	1	2022	North sea	IBTS_Q1_DK_2022_15	57.587	9.46058	3437.22	20.3	Hydrozoa	Aglantha digitale	0.5	0.05	10	1	9.34	0.290932	0.00590593	7.49001e-06	0.000152047	Runge, J.A., Pepin, P., Silvert, W., 1987. Feeding behavior of the Atlantic mackerel Scomber scombrus on the hydromedusa Aglantha digitale. Marine Biology 94 (3), 329-333.
Denmark	winter	IBTS_Q1_DK_2022	29	1	2022	North sea	IBTS_Q1_DK_2022_15	57.587	9.46058	3437.22	20.3	Hydrozoa	Aglantha digitale	0.5	0.05	10	1	5.5	0.290932	0.00590593	2.66694e-06	5.41389e-05	Runge, J.A., Pepin, P., Silvert, W., 1987. Feeding behavior of the Atlantic mackerel Scomber scombrus on the hydromedusa Aglantha digitale. Marine Biology 94 (3), 329-333.
Denmark	winter	IBTS_Q1_DK_2022	29	1	2022	North sea	IBTS_Q1_DK_2022_15	57.587	9.46058	3437.22	20.3	Hydrozoa	Aglantha digitale	0.5	0.05	10	1	6.06	0.290932	0.00590593	3.22202e-06	6.54069e-05	Runge, J.A., Pepin, P., Silvert, W., 1987. Feeding behavior of the Atlantic mackerel Scomber scombrus on the hydromedusa Aglantha digitale. Marine Biology 94 (3), 329-333.
Denmark	winter	IBTS_Q1_DK_2022	29	1	2022	North sea	IBTS_Q1_DK_2022_15	57.587	9.46058	3437.22	20.3	Hydrozoa	Aglantha digitale	0.5	0.05	10	1	5	0.290932	0.00590593	2.21461e-06	4.49566e-05	Runge, J.A., Pepin, P., Silvert, W., 1987. Feeding behavior of the Atlantic mackerel Scomber scombrus on the hydromedusa Aglantha digitale. Marine Biology 94 (3), 329-333.
Denmark	winter	IBTS_Q1_DK_2022	31	1	2022	North sea	IBTS_Q1_DK_2022_16	57.805	9.25573	7747.98	100	Scyphozoa	Cyanea spp.	1	1	1	1	70	0.129066	0.0129066	0.183331	18.3331	Båmstedt, U., Martinussen, M.B., Matsakis, S., 1994. Trophodynamics of the two Scyphozoan jellyfishes, Aurelia aurita and Cyanea capillata in western Norway. ICES J. Mar. Sci. 51, 369-382.
Denmark	winter	IBTS_Q1_DK_2022	31	1	2022	North sea	IBTS_Q1_DK_2022_16	57.805	9.25573	7747.98	100	Hydrozoa	Aequorea vitrina	1	1	1	1	200	0.129066	0.0129066	0.0189776	1.89776	Møller, L.F., Riisgård, H.U., 2007. Feeding, bioenergetics and growth in the common jellyfish Aurelia aurita and two hydromedusae, Sarsia tubulosa and Aequorea vitrina. Mar. Ecol. Prog. Ser. 346, 167-177.
Denmark	winter	IBTS_Q1_DK_2022	31	1	2022	North sea	IBTS_Q1_DK_2022_16	57.805	9.25573	7747.98	100	Ctenophora	Pleurobrachia pileus	1	1	1	1	19.31	0.129066	0.0129066	0.000153027	0.0153027	Mutlu, E., Bingel, F., 1999. Distribution and abundance of ctenophores, and their zooplankton food in the Black Sea. I. Pleurobrachia pileus. Mar. Biol. 135, 589-601.
Denmark	winter	IBTS_Q1_DK_2022	31	1	2022	North sea	IBTS_Q1_DK_2022_16	57.805	9.25573	7747.98	100	Ctenophora	Pleurobrachia pileus	1	1	1	1	19.31	0.129066	0.0129066	0.000153027	0.0153027	Mutlu, E., Bingel, F., 1999. Distribution and abundance of ctenophores, and their zooplankton food in the Black Sea. I. Pleurobrachia pileus. Mar. Biol. 135, 589-601.
Denmark	winter	IBTS_Q1_DK_2022	31	1	2022	North sea	IBTS_Q1_DK_2022_16	57.805	9.25573	7747.98	100	Ctenophora	Pleurobrachia pileus	1	1	1	1	19.31	0.129066	0.0129066	0.000153027	0.0153027	Mutlu, E., Bingel, F., 1999. Distribution and abundance of ctenophores, and their zooplankton food in the Black Sea. I. Pleurobrachia pileus. Mar. Biol. 135, 589-601.
Denmark	winter	IBTS_Q1_DK_2022	31	1	2022	North sea	IBTS_Q1_DK_2022_16	57.805	9.25573	7747.98	100	Hydrozoa	Aglantha digitale	1	1	1	1	7.15	0.129066	0.0129066	1.97343e-06	0.000197343	Runge, J.A., Pepin, P., Silvert, W., 1987. Feeding behavior of the Atlantic mackerel Scomber scombrus on the hydromedusa Aglantha digitale. Marine Biology 94 (3), 329-333.
Denmark	winter	IBTS_Q1_DK_2022	31	1	2022	North sea	IBTS_Q1_DK_2022_16	57.805	9.25573	7747.98	100	Hydrozoa	Aglantha digitale	1	1	1	1	7.61	0.129066	0.0129066	2.22857e-06	0.000222857	Runge, J.A., Pepin, P., Silvert, W., 1987. Feeding behavior of the Atlantic mackerel Scomber scombrus on the hydromedusa Aglantha digitale. Marine Biology 94 (3), 329-333.
Denmark	winter	IBTS_Q1_DK_2022	31	1	2022	North sea	IBTS_Q1_DK_2022_16	57.805	9.25573	7747.98	100	Hydrozoa	Aglantha digitale	1	1	1	1	13.62	0.129066	0.0129066	6.93379e-06	0.000693379	Runge, J.A., Pepin, P., Silvert, W., 1987. Feeding behavior of the Atlantic mackerel Scomber scombrus on the hydromedusa Aglantha digitale. Marine Biology 94 (3), 329-333.
Denmark	winter	IBTS_Q1_DK_2022	31	1	2022	North sea	IBTS_Q1_DK_2022_16	57.805	9.25573	7747.98	100	Hydrozoa	Aglantha digitale	1	1	1	1	9.23	0.129066	0.0129066	3.2469e-06	0.00032469	Runge, J.A., Pepin, P., Silvert, W., 1987. Feeding behavior of the Atlantic mackerel Scomber scombrus on the hydromedusa Aglantha digitale. Marine Biology 94 (3), 329-333.
Denmark	winter	IBTS_Q1_DK_2022	31	1	2022	North sea	IBTS_Q1_DK_2022_16	57.805	9.25573	7747.98	100	Hydrozoa	Aglantha digitale	1	1	1	1	6.05	0.129066	0.0129066	1.42478e-06	0.000142478	Runge, J.A., Pepin, P., Silvert, W., 1987. Feeding behavior of the Atlantic mackerel Scomber scombrus on the hydromedusa Aglantha digitale. Marine Biology 94 (3), 329-333.
Denmark	winter	IBTS_Q1_DK_2022	31	1	2022	North sea	IBTS_Q1_DK_2022_16	57.805	9.25573	7747.98	100	Hydrozoa	Aglantha digitale	1	1	1	1	5.05	0.129066	0.0129066	1.00171e-06	0.000100171	Runge, J.A., Pepin, P., Silvert, W., 1987. Feeding behavior of the Atlantic mackerel Scomber scombrus on the hydromedusa Aglantha digitale. Marine Biology 94 (3), 329-333.
Denmark	winter	IBTS_Q1_DK_2022	31	1	2022	North sea	IBTS_Q1_DK_2022_16	57.805	9.25573	7747.98	100	Hydrozoa	Aglantha digitale	1	1	1	1	7.33	0.129066	0.0129066	2.07147e-06	0.000207147	Runge, J.A., Pepin, P., Silvert, W., 1987. Feeding behavior of the Atlantic mackerel Scomber scombrus on the hydromedusa Aglantha digitale. Marine Biology 94 (3), 329-333.
Denmark	winter	IBTS_Q1_DK_2022	31	1	2022	North sea	IBTS_Q1_DK_2022_17	56.9176	7.83935	4021.72	27.7	Ctenophora	Pleurobrachia pileus	1	1	1	1	16.01	0.24865	0.00688761	0.00018384	0.00509236	Mutlu, E., Bingel, F., 1999. Distribution and abundance of ctenophores, and their zooplankton food in the Black Sea. I. Pleurobrachia pileus. Mar. Biol. 135, 589-601.
Denmark	winter	IBTS_Q1_DK_2022	31	1	2022	North sea	IBTS_Q1_DK_2022_17	56.9176	7.83935	4021.72	27.7	Ctenophora	Pleurobrachia pileus	1	1	1	1	19.29	0.24865	0.00688761	0.000294043	0.00814498	Mutlu, E., Bingel, F., 1999. Distribution and abundance of ctenophores, and their zooplankton food in the Black Sea. I. Pleurobrachia pileus. Mar. Biol. 135, 589-601.
Denmark	winter	IBTS_Q1_DK_2022	31	1	2022	North sea	IBTS_Q1_DK_2022_17	56.9176	7.83935	4021.72	27.7	Ctenophora	Pleurobrachia pileus	1	1	1	1	13.16	0.24865	0.00688761	0.000112175	0.00310726	Mutlu, E., Bingel, F., 1999. Distribution and abundance of ctenophores, and their zooplankton food in the Black Sea. I. Pleurobrachia pileus. Mar. Biol. 135, 589-601.
Denmark	winter	IBTS_Q1_DK_2022	31	1	2022	North sea	IBTS_Q1_DK_2022_17	56.9176	7.83935	4021.72	27.7	Ctenophora	Pleurobrachia pileus	1	1	1	1	14.47	0.24865	0.00688761	0.00014248	0.00394669	Mutlu, E., Bingel, F., 1999. Distribution and abundance of ctenophores, and their zooplankton food in the Black Sea. I. Pleurobrachia pileus. Mar. Biol. 135, 589-601.
Denmark	winter	IBTS_Q1_DK_2022	31	1	2022	North sea	IBTS_Q1_DK_2022_17	56.9176	7.83935	4021.72	27.7	Ctenophora	Pleurobrachia pileus	1	1	1	1	20.15	0.24865	0.00688761	0.000328206	0.0090913	Mutlu, E., Bingel, F., 1999. Distribution and abundance of ctenophores, and their zooplankton food in the Black Sea. I. Pleurobrachia pileus. Mar. Biol. 135, 589-601.
Denmark	winter	IBTS_Q1_DK_2022	31	1	2022	North sea	IBTS_Q1_DK_2022_17	56.9176	7.83935	4021.72	27.7	Ctenophora	Pleurobrachia pileus	1	1	1	1	21	0.24865	0.00688761	0.000364222	0.0100889	Mutlu, E., Bingel, F., 1999. Distribution and abundance of ctenophores, and their zooplankton food in the Black Sea. I. Pleurobrachia pileus. Mar. Biol. 135, 589-601.
Denmark	winter	IBTS_Q1_DK_2022	31	1	2022	North sea	IBTS_Q1_DK_2022_17	56.9176	7.83935	4021.72	27.7	Ctenophora	Pleurobrachia pileus	1	1	1	1	21.96	0.24865	0.00688761	0.000407649	0.0112919	Mutlu, E., Bingel, F., 1999. Distribution and abundance of ctenophores, and their zooplankton food in the Black Sea. I. Pleurobrachia pileus. Mar. Biol. 135, 589-601.
Denmark	winter	IBTS_Q1_DK_2022	31	1	2022	North sea	IBTS_Q1_DK_2022_17	56.9176	7.83935	4021.72	27.7	Hydrozoa	Aglantha digitale	1	1	1	1	7.04	0.24865	0.00688761	3.68867e-06	0.000102176	Runge, J.A., Pepin, P., Silvert, W., 1987. Feeding behavior of the Atlantic mackerel Scomber scombrus on the hydromedusa Aglantha digitale. Marine Biology 94 (3), 329-333.
Denmark	winter	IBTS_Q1_DK_2022	31	1	2022	North sea	IBTS_Q1_DK_2022_17	56.9176	7.83935	4021.72	27.7	Hydrozoa	Aglantha digitale	1	1	1	1	5.7	0.24865	0.00688761	2.44376e-06	6.76921e-05	Runge, J.A., Pepin, P., Silvert, W., 1987. Feeding behavior of the Atlantic mackerel Scomber scombrus on the hydromedusa Aglantha digitale. Marine Biology 94 (3), 329-333.
Denmark	winter	IBTS_Q1_DK_2022	31	1	2022	North sea	IBTS_Q1_DK_2022_17	56.9176	7.83935	4021.72	27.7	Hydrozoa	Aglantha digitale	1	1	1	1	6.6	0.24865	0.00688761	3.25247e-06	9.00934e-05	Runge, J.A., Pepin, P., Silvert, W., 1987. Feeding behavior of the Atlantic mackerel Scomber scombrus on the hydromedusa Aglantha digitale. Marine Biology 94 (3), 329-333.
Denmark	winter	IBTS_Q1_DK_2022	31	1	2022	North sea	IBTS_Q1_DK_2022_17	56.9176	7.83935	4021.72	27.7	Hydrozoa	Aglantha digitale	1	1	1	1	6.32	0.24865	0.00688761	2.98883e-06	8.27905e-05	Runge, J.A., Pepin, P., Silvert, W., 1987. Feeding behavior of the Atlantic mackerel Scomber scombrus on the hydromedusa Aglantha digitale. Marine Biology 94 (3), 329-333.
Denmark	winter	IBTS_Q1_DK_2022	31	1	2022	North sea	IBTS_Q1_DK_2022_17	56.9176	7.83935	4021.72	27.7	Hydrozoa	Aglantha digitale	1	1	1	1	6.86	0.24865	0.00688761	3.50699e-06	9.71436e-05	Runge, J.A., Pepin, P., Silvert, W., 1987. Feeding behavior of the Atlantic mackerel Scomber scombrus on the hydromedusa Aglantha digitale. Marine Biology 94 (3), 329-333.
Denmark	winter	IBTS_Q1_DK_2022	31	1	2022	North sea	IBTS_Q1_DK_2022_17	56.9176	7.83935	4021.72	27.7	Hydrozoa	Aglantha digitale	1	1	1	1	6.22	0.24865	0.00688761	2.8973e-06	8.02553e-05	Runge, J.A., Pepin, P., Silvert, W., 1987. Feeding behavior of the Atlantic mackerel Scomber scombrus on the hydromedusa Aglantha digitale. Marine Biology 94 (3), 329-333.
Denmark	winter	IBTS_Q1_DK_2022	31	1	2022	North sea	IBTS_Q1_DK_2022_17	56.9176	7.83935	4021.72	27.7	Hydrozoa	Aglantha digitale	1	1	1	1	7.12	0.24865	0.00688761	3.77084e-06	0.000104452	Runge, J.A., Pepin, P., Silvert, W., 1987. Feeding behavior of the Atlantic mackerel Scomber scombrus on the hydromedusa Aglantha digitale. Marine Biology 94 (3), 329-333.
Denmark	winter	IBTS_Q1_DK_2022	31	1	2022	North sea	IBTS_Q1_DK_2022_17	56.9176	7.83935	4021.72	27.7	Hydrozoa	Aglantha digitale	1	1	1	1	7.79	0.24865	0.00688761	4.49366e-06	0.000124474	Runge, J.A., Pepin, P., Silvert, W., 1987. Feeding behavior of the Atlantic mackerel Scomber scombrus on the hydromedusa Aglantha digitale. Marine Biology 94 (3), 329-333.
Denmark	winter	IBTS_Q1_DK_2022	31	1	2022	North sea	IBTS_Q1_DK_2022_17	56.9176	7.83935	4021.72	27.7	Hydrozoa	Aglantha digitale	1	1	1	1	5.71	0.24865	0.00688761	2.45213e-06	6.79239e-05	Runge, J.A., Pepin, P., Silvert, W., 1987. Feeding behavior of the Atlantic mackerel Scomber scombrus on the hydromedusa Aglantha digitale. Marine Biology 94 (3), 329-333.
Denmark	winter	IBTS_Q1_DK_2022	31	1	2022	North sea	IBTS_Q1_DK_2022_17	56.9176	7.83935	4021.72	27.7	Hydrozoa	Aglantha digitale	1	1	1	1	7.2	0.24865	0.00688761	3.8539e-06	0.000106753	Runge, J.A., Pepin, P., Silvert, W., 1987. Feeding behavior of the Atlantic mackerel Scomber scombrus on the hydromedusa Aglantha digitale. Marine Biology 94 (3), 329-333.
Denmark	winter	IBTS_Q1_DK_2022	31	1	2022	North sea	IBTS_Q1_DK_2022_17	56.9176	7.83935	4021.72	27.7	Hydrozoa	Aglantha digitale	1	1	1	1	5.22	0.24865	0.00688761	2.05854e-06	5.70217e-05	Runge, J.A., Pepin, P., Silvert, W., 1987. Feeding behavior of the Atlantic mackerel Scomber scombrus on the hydromedusa Aglantha digitale. Marine Biology 94 (3), 329-333.
Denmark	winter	IBTS_Q1_DK_2022	31	1	2022	North sea	IBTS_Q1_DK_2022_17	56.9176	7.83935	4021.72	27.7	Hydrozoa	Aglantha digitale	1	1	1	1	5.67	0.24865	0.00688761	2.41874e-06	6.69992e-05	Runge, J.A., Pepin, P., Silvert, W., 1987. Feeding behavior of the Atlantic mackerel Scomber scombrus on the hydromedusa Aglantha digitale. Marine Biology 94 (3), 329-333.
Denmark	winter	IBTS_Q1_DK_2022	31	1	2022	North sea	IBTS_Q1_DK_2022_17	56.9176	7.83935	4021.72	27.7	Hydrozoa	Aglantha digitale	1	1	1	1	6.74	0.24865	0.00688761	3.38836e-06	9.38575e-05	Runge, J.A., Pepin, P., Silvert, W., 1987. Feeding behavior of the Atlantic mackerel Scomber scombrus on the hydromedusa Aglantha digitale. Marine Biology 94 (3), 329-333.
Denmark	winter	IBTS_Q1_DK_2022	31	1	2022	North sea	IBTS_Q1_DK_2022_17	56.9176	7.83935	4021.72	27.7	Hydrozoa	Aglantha digitale	1	1	1	1	6.49	0.24865	0.00688761	3.1476e-06	8.71886e-05	Runge, J.A., Pepin, P., Silvert, W., 1987. Feeding behavior of the Atlantic mackerel Scomber scombrus on the hydromedusa Aglantha digitale. Marine Biology 94 (3), 329-333.
Denmark	winter	IBTS_Q1_DK_2022	31	1	2022	North sea	IBTS_Q1_DK_2022_17	56.9176	7.83935	4021.72	27.7	Hydrozoa	Aglantha digitale	1	1	1	1	5.33	0.24865	0.00688761	2.14398e-06	5.93882e-05	Runge, J.A., Pepin, P., Silvert, W., 1987. Feeding behavior of the Atlantic mackerel Scomber scombrus on the hydromedusa Aglantha digitale. Marine Biology 94 (3), 329-333.
Denmark	winter	IBTS_Q1_DK_2022	31	1	2022	North sea	IBTS_Q1_DK_2022_17	56.9176	7.83935	4021.72	27.7	Hydrozoa	Aglantha digitale	1	1	1	1	7.63	0.24865	0.00688761	4.31544e-06	0.000119538	Runge, J.A., Pepin, P., Silvert, W., 1987. Feeding behavior of the Atlantic mackerel Scomber scombrus on the hydromedusa Aglantha digitale. Marine Biology 94 (3), 329-333.
Denmark	winter	IBTS_Q1_DK_2022	31	1	2022	North sea	IBTS_Q1_DK_2022_17	56.9176	7.83935	4021.72	27.7	Hydrozoa	Aglantha digitale	1	1	1	1	9.85	0.24865	0.00688761	7.10073e-06	0.00019669	Runge, J.A., Pepin, P., Silvert, W., 1987. Feeding behavior of the Atlantic mackerel Scomber scombrus on the hydromedusa Aglantha digitale. Marine Biology 94 (3), 329-333.
Denmark	winter	IBTS_Q1_DK_2022	31	1	2022	North sea	IBTS_Q1_DK_2022_17	56.9176	7.83935	4021.72	27.7	Hydrozoa	Aglantha digitale	1	1	1	1	6.27	0.24865	0.00688761	2.94289e-06	8.15181e-05	Runge, J.A., Pepin, P., Silvert, W., 1987. Feeding behavior of the Atlantic mackerel Scomber scombrus on the hydromedusa Aglantha digitale. Marine Biology 94 (3), 329-333.
Denmark	winter	IBTS_Q1_DK_2022	31	1	2022	North sea	IBTS_Q1_DK_2022_17	56.9176	7.83935	4021.72	27.7	Hydrozoa	Aglantha digitale	1	1	1	1	5.49	0.24865	0.00688761	2.27127e-06	6.29142e-05	Runge, J.A., Pepin, P., Silvert, W., 1987. Feeding behavior of the Atlantic mackerel Scomber scombrus on the hydromedusa Aglantha digitale. Marine Biology 94 (3), 329-333.
Denmark	winter	IBTS_Q1_DK_2022	31	1	2022	North sea	IBTS_Q1_DK_2022_17	56.9176	7.83935	4021.72	27.7	Hydrozoa	Aglantha digitale	1	1	1	1	5.76	0.24865	0.00688761	2.49417e-06	6.90886e-05	Runge, J.A., Pepin, P., Silvert, W., 1987. Feeding behavior of the Atlantic mackerel Scomber scombrus on the hydromedusa Aglantha digitale. Marine Biology 94 (3), 329-333.
Denmark	winter	IBTS_Q1_DK_2022	31	1	2022	North sea	IBTS_Q1_DK_2022_17	56.9176	7.83935	4021.72	27.7	Hydrozoa	Aglantha digitale	1	1	1	1	9.81	0.24865	0.00688761	7.04461e-06	0.000195136	Runge, J.A., Pepin, P., Silvert, W., 1987. Feeding behavior of the Atlantic mackerel Scomber scombrus on the hydromedusa Aglantha digitale. Marine Biology 94 (3), 329-333.
Denmark	winter	IBTS_Q1_DK_2022	31	1	2022	North sea	IBTS_Q1_DK_2022_17	56.9176	7.83935	4021.72	27.7	Hydrozoa	Aglantha digitale	1	1	1	1	10.06	0.24865	0.00688761	7.39893e-06	0.00020495	Runge, J.A., Pepin, P., Silvert, W., 1987. Feeding behavior of the Atlantic mackerel Scomber scombrus on the hydromedusa Aglantha digitale. Marine Biology 94 (3), 329-333.
Denmark	winter	IBTS_Q1_DK_2022	31	1	2022	North sea	IBTS_Q1_DK_2022_17	56.9176	7.83935	4021.72	27.7	Hydrozoa	Aglantha digitale	1	1	1	1	10.04	0.24865	0.00688761	7.37027e-06	0.000204156	Runge, J.A., Pepin, P., Silvert, W., 1987. Feeding behavior of the Atlantic mackerel Scomber scombrus on the hydromedusa Aglantha digitale. Marine Biology 94 (3), 329-333.
Denmark	winter	IBTS_Q1_DK_2022	31	1	2022	North sea	IBTS_Q1_DK_2022_17	56.9176	7.83935	4021.72	27.7	Hydrozoa	Aglantha digitale	1	1	1	1	6.84	0.24865	0.00688761	3.48708e-06	9.65921e-05	Runge, J.A., Pepin, P., Silvert, W., 1987. Feeding behavior of the Atlantic mackerel Scomber scombrus on the hydromedusa Aglantha digitale. Marine Biology 94 (3), 329-333.
Denmark	winter	IBTS_Q1_DK_2022	31	1	2022	North sea	IBTS_Q1_DK_2022_17	56.9176	7.83935	4021.72	27.7	Hydrozoa	Aglantha digitale	1	1	1	1	6.54	0.24865	0.00688761	3.19506e-06	8.85032e-05	Runge, J.A., Pepin, P., Silvert, W., 1987. Feeding behavior of the Atlantic mackerel Scomber scombrus on the hydromedusa Aglantha digitale. Marine Biology 94 (3), 329-333.
Denmark	winter	IBTS_Q1_DK_2022	31	1	2022	North sea	IBTS_Q1_DK_2022_17	56.9176	7.83935	4021.72	27.7	Hydrozoa	Aglantha digitale	1	1	1	1	6.33	0.24865	0.00688761	2.99806e-06	8.30462e-05	Runge, J.A., Pepin, P., Silvert, W., 1987. Feeding behavior of the Atlantic mackerel Scomber scombrus on the hydromedusa Aglantha digitale. Marine Biology 94 (3), 329-333.
Denmark	winter	IBTS_Q1_DK_2022	31	1	2022	North sea	IBTS_Q1_DK_2022_17	56.9176	7.83935	4021.72	27.7	Hydrozoa	Aglantha digitale	1	1	1	1	9.47	0.24865	0.00688761	6.57635e-06	0.000182165	Runge, J.A., Pepin, P., Silvert, W., 1987. Feeding behavior of the Atlantic mackerel Scomber scombrus on the hydromedusa Aglantha digitale. Marine Biology 94 (3), 329-333.
Denmark	winter	IBTS_Q1_DK_2022	31	1	2022	North sea	IBTS_Q1_DK_2022_17	56.9176	7.83935	4021.72	27.7	Hydrozoa	Aglantha digitale	1	1	1	1	8.31	0.24865	0.00688761	5.09712e-06	0.00014119	Runge, J.A., Pepin, P., Silvert, W., 1987. Feeding behavior of the Atlantic mackerel Scomber scombrus on the hydromedusa Aglantha digitale. Marine Biology 94 (3), 329-333.
Denmark	winter	IBTS_Q1_DK_2022	31	1	2022	North sea	IBTS_Q1_DK_2022_17	56.9176	7.83935	4021.72	27.7	Hydrozoa	Aglantha digitale	1	1	1	1	8.06	0.24865	0.00688761	4.80237e-06	0.000133026	Runge, J.A., Pepin, P., Silvert, W., 1987. Feeding behavior of the Atlantic mackerel Scomber scombrus on the hydromedusa Aglantha digitale. Marine Biology 94 (3), 329-333.
Denmark	winter	IBTS_Q1_DK_2022	31	1	2022	North sea	IBTS_Q1_DK_2022_17	56.9176	7.83935	4021.72	27.7	Hydrozoa	Aglantha digitale	1	1	1	1	8.78	0.24865	0.00688761	5.67436e-06	0.00015718	Runge, J.A., Pepin, P., Silvert, W., 1987. Feeding behavior of the Atlantic mackerel Scomber scombrus on the hydromedusa Aglantha digitale. Marine Biology 94 (3), 329-333.
Denmark	winter	IBTS_Q1_DK_2022	31	1	2022	North sea	IBTS_Q1_DK_2022_17	56.9176	7.83935	4021.72	27.7	Hydrozoa	Aglantha digitale	1	1	1	1	7.16	0.24865	0.00688761	3.81226e-06	0.0001056	Runge, J.A., Pepin, P., Silvert, W., 1987. Feeding behavior of the Atlantic mackerel Scomber scombrus on the hydromedusa Aglantha digitale. Marine Biology 94 (3), 329-333.
Denmark	winter	IBTS_Q1_DK_2022	31	1	2022	North sea	IBTS_Q1_DK_2022_17	56.9176	7.83935	4021.72	27.7	Hydrozoa	Aglantha digitale	1	1	1	1	4.79	0.24865	0.00688761	1.74083e-06	4.8221e-05	Runge, J.A., Pepin, P., Silvert, W., 1987. Feeding behavior of the Atlantic mackerel Scomber scombrus on the hydromedusa Aglantha digitale. Marine Biology 94 (3), 329-333.
Denmark	winter	IBTS_Q1_DK_2022	1	2	2022	North sea	IBTS_Q1_DK_2022_18	56.747	7.84745	4166.97	24.7	Ctenophora	Beroe spp.	1	1	1	1	20	0.239982	0.00592756	0.000146272	0.00361292	Finenko, G.A., Anninsky, B.E., Romanova, Z.A., Abolmasova, G.I., Kideys, A.E., 2001. Chemical composition, respiration and feeding rates of the new alien ctenophore, Beroe ovata, in the Black Sea. Hydrobiologia 451, 177-186.
Denmark	winter	IBTS_Q1_DK_2022	1	2	2022	North sea	IBTS_Q1_DK_2022_18	56.747	7.84745	4166.97	24.7	Ctenophora	Beroe spp.	1	1	1	1	45	0.239982	0.00592756	0.000711078	0.0175636	Finenko, G.A., Anninsky, B.E., Romanova, Z.A., Abolmasova, G.I., Kideys, A.E., 2001. Chemical composition, respiration and feeding rates of the new alien ctenophore, Beroe ovata, in the Black Sea. Hydrobiologia 451, 177-186.
Denmark	winter	IBTS_Q1_DK_2022	1	2	2022	North sea	IBTS_Q1_DK_2022_18	56.747	7.84745	4166.97	24.7	Ctenophora	Beroe spp.	1	1	1	1	32.5	0.239982	0.00592756	0.000376986	0.00931155	Finenko, G.A., Anninsky, B.E., Romanova, Z.A., Abolmasova, G.I., Kideys, A.E., 2001. Chemical composition, respiration and feeding rates of the new alien ctenophore, Beroe ovata, in the Black Sea. Hydrobiologia 451, 177-186.
Denmark	winter	IBTS_Q1_DK_2022	1	2	2022	North sea	IBTS_Q1_DK_2022_18	56.747	7.84745	4166.97	24.7	Ctenophora	Pleurobrachia pileus	1	1	1	1	21.42	0.239982	0.00592756	0.000369512	0.00912695	Mutlu, E., Bingel, F., 1999. Distribution and abundance of ctenophores, and their zooplankton food in the Black Sea. I. Pleurobrachia pileus. Mar. Biol. 135, 589-601.
Denmark	winter	IBTS_Q1_DK_2022	1	2	2022	North sea	IBTS_Q1_DK_2022_18	56.747	7.84745	4166.97	24.7	Ctenophora	Pleurobrachia pileus	1	1	1	1	23.73	0.239982	0.00592756	0.000478315	0.0118144	Mutlu, E., Bingel, F., 1999. Distribution and abundance of ctenophores, and their zooplankton food in the Black Sea. I. Pleurobrachia pileus. Mar. Biol. 135, 589-601.
Denmark	winter	IBTS_Q1_DK_2022	1	2	2022	North sea	IBTS_Q1_DK_2022_18	56.747	7.84745	4166.97	24.7	Ctenophora	Pleurobrachia pileus	1	1	1	1	17.2	0.239982	0.00592756	0.000212567	0.0052504	Mutlu, E., Bingel, F., 1999. Distribution and abundance of ctenophores, and their zooplankton food in the Black Sea. I. Pleurobrachia pileus. Mar. Biol. 135, 589-601.
Denmark	winter	IBTS_Q1_DK_2022	1	2	2022	North sea	IBTS_Q1_DK_2022_18	56.747	7.84745	4166.97	24.7	Ctenophora	Pleurobrachia pileus	1	1	1	1	16.58	0.239982	0.00592756	0.000193783	0.00478645	Mutlu, E., Bingel, F., 1999. Distribution and abundance of ctenophores, and their zooplankton food in the Black Sea. I. Pleurobrachia pileus. Mar. Biol. 135, 589-601.
Denmark	winter	IBTS_Q1_DK_2022	1	2	2022	North sea	IBTS_Q1_DK_2022_18	56.747	7.84745	4166.97	24.7	Ctenophora	Pleurobrachia pileus	1	1	1	1	21.87	0.239982	0.00592756	0.000389388	0.00961789	Mutlu, E., Bingel, F., 1999. Distribution and abundance of ctenophores, and their zooplankton food in the Black Sea. I. Pleurobrachia pileus. Mar. Biol. 135, 589-601.
Denmark	winter	IBTS_Q1_DK_2022	1	2	2022	North sea	IBTS_Q1_DK_2022_18	56.747	7.84745	4166.97	24.7	Ctenophora	Pleurobrachia pileus	1	1	1	1	22.87	0.239982	0.00592756	0.000435827	0.0107649	Mutlu, E., Bingel, F., 1999. Distribution and abundance of ctenophores, and their zooplankton food in the Black Sea. I. Pleurobrachia pileus. Mar. Biol. 135, 589-601.
Denmark	winter	IBTS_Q1_DK_2022	1	2	2022	North sea	IBTS_Q1_DK_2022_18	56.747	7.84745	4166.97	24.7	Ctenophora	Pleurobrachia pileus	1	1	1	1	18.63	0.239982	0.00592756	0.000259956	0.00642092	Mutlu, E., Bingel, F., 1999. Distribution and abundance of ctenophores, and their zooplankton food in the Black Sea. I. Pleurobrachia pileus. Mar. Biol. 135, 589-601.
Denmark	winter	IBTS_Q1_DK_2022	1	2	2022	North sea	IBTS_Q1_DK_2022_18	56.747	7.84745	4166.97	24.7	Ctenophora	Pleurobrachia pileus	1	1	1	1	21.95	0.239982	0.00592756	0.000392988	0.00970679	Mutlu, E., Bingel, F., 1999. Distribution and abundance of ctenophores, and their zooplankton food in the Black Sea. I. Pleurobrachia pileus. Mar. Biol. 135, 589-601.
Denmark	winter	IBTS_Q1_DK_2022	1	2	2022	North sea	IBTS_Q1_DK_2022_18	56.747	7.84745	4166.97	24.7	Ctenophora	Pleurobrachia pileus	1	1	1	1	20.14	0.239982	0.00592756	0.000316369	0.00781431	Mutlu, E., Bingel, F., 1999. Distribution and abundance of ctenophores, and their zooplankton food in the Black Sea. I. Pleurobrachia pileus. Mar. Biol. 135, 589-601.
Denmark	winter	IBTS_Q1_DK_2022	1	2	2022	North sea	IBTS_Q1_DK_2022_18	56.747	7.84745	4166.97	24.7	Ctenophora	Pleurobrachia pileus	1	1	1	1	20.03	0.239982	0.00592756	0.000312032	0.0077072	Mutlu, E., Bingel, F., 1999. Distribution and abundance of ctenophores, and their zooplankton food in the Black Sea. I. Pleurobrachia pileus. Mar. Biol. 135, 589-601.
Denmark	winter	IBTS_Q1_DK_2022	1	2	2022	North sea	IBTS_Q1_DK_2022_18	56.747	7.84745	4166.97	24.7	Ctenophora	Pleurobrachia pileus	1	1	1	1	18.86	0.239982	0.00592756	0.00026812	0.00662256	Mutlu, E., Bingel, F., 1999. Distribution and abundance of ctenophores, and their zooplankton food in the Black Sea. I. Pleurobrachia pileus. Mar. Biol. 135, 589-601.
Denmark	winter	IBTS_Q1_DK_2022	1	2	2022	North sea	IBTS_Q1_DK_2022_18	56.747	7.84745	4166.97	24.7	Ctenophora	Pleurobrachia pileus	1	1	1	1	20.33	0.239982	0.00592756	0.000323944	0.00800142	Mutlu, E., Bingel, F., 1999. Distribution and abundance of ctenophores, and their zooplankton food in the Black Sea. I. Pleurobrachia pileus. Mar. Biol. 135, 589-601.
Denmark	winter	IBTS_Q1_DK_2022	1	2	2022	North sea	IBTS_Q1_DK_2022_18	56.747	7.84745	4166.97	24.7	Ctenophora	Pleurobrachia pileus	1	1	1	1	21.5	0.239982	0.00592756	0.000373	0.0092131	Mutlu, E., Bingel, F., 1999. Distribution and abundance of ctenophores, and their zooplankton food in the Black Sea. I. Pleurobrachia pileus. Mar. Biol. 135, 589-601.
Denmark	winter	IBTS_Q1_DK_2022	1	2	2022	North sea	IBTS_Q1_DK_2022_18	56.747	7.84745	4166.97	24.7	Ctenophora	Pleurobrachia pileus	1	1	1	1	21.41	0.239982	0.00592756	0.000369078	0.00911622	Mutlu, E., Bingel, F., 1999. Distribution and abundance of ctenophores, and their zooplankton food in the Black Sea. I. Pleurobrachia pileus. Mar. Biol. 135, 589-601.
Denmark	winter	IBTS_Q1_DK_2022	1	2	2022	North sea	IBTS_Q1_DK_2022_18	56.747	7.84745	4166.97	24.7	Ctenophora	Pleurobrachia pileus	1	1	1	1	26.76	0.239982	0.00592756	0.000647484	0.0159928	Mutlu, E., Bingel, F., 1999. Distribution and abundance of ctenophores, and their zooplankton food in the Black Sea. I. Pleurobrachia pileus. Mar. Biol. 135, 589-601.
Denmark	winter	IBTS_Q1_DK_2022	1	2	2022	North sea	IBTS_Q1_DK_2022_18	56.747	7.84745	4166.97	24.7	Hydrozoa	Aglantha digitale	0.5	0.05	10	1	6.98	0.239982	0.00592756	3.50116e-06	8.64785e-05	Runge, J.A., Pepin, P., Silvert, W., 1987. Feeding behavior of the Atlantic mackerel Scomber scombrus on the hydromedusa Aglantha digitale. Marine Biology 94 (3), 329-333.
Denmark	winter	IBTS_Q1_DK_2022	1	2	2022	North sea	IBTS_Q1_DK_2022_18	56.747	7.84745	4166.97	24.7	Hydrozoa	Aglantha digitale	0.5	0.05	10	1	6.64	0.239982	0.00592756	3.1763e-06	7.84545e-05	Runge, J.A., Pepin, P., Silvert, W., 1987. Feeding behavior of the Atlantic mackerel Scomber scombrus on the hydromedusa Aglantha digitale. Marine Biology 94 (3), 329-333.
Denmark	winter	IBTS_Q1_DK_2022	1	2	2022	North sea	IBTS_Q1_DK_2022_18	56.747	7.84745	4166.97	24.7	Hydrozoa	Aglantha digitale	0.5	0.05	10	1	6.62	0.239982	0.00592756	3.15767e-06	7.79944e-05	Runge, J.A., Pepin, P., Silvert, W., 1987. Feeding behavior of the Atlantic mackerel Scomber scombrus on the hydromedusa Aglantha digitale. Marine Biology 94 (3), 329-333.
Denmark	winter	IBTS_Q1_DK_2022	1	2	2022	North sea	IBTS_Q1_DK_2022_18	56.747	7.84745	4166.97	24.7	Hydrozoa	Aglantha digitale	0.5	0.05	10	1	4.85	0.239982	0.00592756	1.72143e-06	4.25194e-05	Runge, J.A., Pepin, P., Silvert, W., 1987. Feeding behavior of the Atlantic mackerel Scomber scombrus on the hydromedusa Aglantha digitale. Marine Biology 94 (3), 329-333.
Denmark	winter	IBTS_Q1_DK_2022	1	2	2022	North sea	IBTS_Q1_DK_2022_18	56.747	7.84745	4166.97	24.7	Hydrozoa	Aglantha digitale	0.5	0.05	10	1	9.14	0.239982	0.00592756	5.92295e-06	0.000146297	Runge, J.A., Pepin, P., Silvert, W., 1987. Feeding behavior of the Atlantic mackerel Scomber scombrus on the hydromedusa Aglantha digitale. Marine Biology 94 (3), 329-333.
Denmark	winter	IBTS_Q1_DK_2022	1	2	2022	North sea	IBTS_Q1_DK_2022_18	56.747	7.84745	4166.97	24.7	Hydrozoa	Aglantha digitale	0.5	0.05	10	1	4.59	0.239982	0.00592756	1.54607e-06	3.81878e-05	Runge, J.A., Pepin, P., Silvert, W., 1987. Feeding behavior of the Atlantic mackerel Scomber scombrus on the hydromedusa Aglantha digitale. Marine Biology 94 (3), 329-333.
Denmark	winter	IBTS_Q1_DK_2022	1	2	2022	North sea	IBTS_Q1_DK_2022_18	56.747	7.84745	4166.97	24.7	Hydrozoa	Aglantha digitale	0.5	0.05	10	1	6.35	0.239982	0.00592756	2.9114e-06	7.19116e-05	Runge, J.A., Pepin, P., Silvert, W., 1987. Feeding behavior of the Atlantic mackerel Scomber scombrus on the hydromedusa Aglantha digitale. Marine Biology 94 (3), 329-333.
Denmark	winter	IBTS_Q1_DK_2022	1	2	2022	North sea	IBTS_Q1_DK_2022_18	56.747	7.84745	4166.97	24.7	Hydrozoa	Aglantha digitale	0.5	0.05	10	1	6.75	0.239982	0.00592756	3.27971e-06	8.10089e-05	Runge, J.A., Pepin, P., Silvert, W., 1987. Feeding behavior of the Atlantic mackerel Scomber scombrus on the hydromedusa Aglantha digitale. Marine Biology 94 (3), 329-333.
Denmark	winter	IBTS_Q1_DK_2022	1	2	2022	North sea	IBTS_Q1_DK_2022_18	56.747	7.84745	4166.97	24.7	Hydrozoa	Aglantha digitale	0.5	0.05	10	1	5.03	0.239982	0.00592756	1.84821e-06	4.56507e-05	Runge, J.A., Pepin, P., Silvert, W., 1987. Feeding behavior of the Atlantic mackerel Scomber scombrus on the hydromedusa Aglantha digitale. Marine Biology 94 (3), 329-333.
Denmark	winter	IBTS_Q1_DK_2022	1	2	2022	North sea	IBTS_Q1_DK_2022_18	56.747	7.84745	4166.97	24.7	Hydrozoa	Aglantha digitale	0.5	0.05	10	1	9.84	0.239982	0.00592756	6.83965e-06	0.000168939	Runge, J.A., Pepin, P., Silvert, W., 1987. Feeding behavior of the Atlantic mackerel Scomber scombrus on the hydromedusa Aglantha digitale. Marine Biology 94 (3), 329-333.
Denmark	winter	IBTS_Q1_DK_2022	1	2	2022	North sea	IBTS_Q1_DK_2022_18	56.747	7.84745	4166.97	24.7	Hydrozoa	Aglantha digitale	0.5	0.05	10	1	6.8	0.239982	0.00592756	3.32725e-06	8.21831e-05	Runge, J.A., Pepin, P., Silvert, W., 1987. Feeding behavior of the Atlantic mackerel Scomber scombrus on the hydromedusa Aglantha digitale. Marine Biology 94 (3), 329-333.
Denmark	winter	IBTS_Q1_DK_2022	1	2	2022	North sea	IBTS_Q1_DK_2022_18	56.747	7.84745	4166.97	24.7	Hydrozoa	Aglantha digitale	0.5	0.05	10	1	10.03	0.239982	0.00592756	7.09954e-06	0.000175359	Runge, J.A., Pepin, P., Silvert, W., 1987. Feeding behavior of the Atlantic mackerel Scomber scombrus on the hydromedusa Aglantha digitale. Marine Biology 94 (3), 329-333.
Denmark	winter	IBTS_Q1_DK_2022	1	2	2022	North sea	IBTS_Q1_DK_2022_18	56.747	7.84745	4166.97	24.7	Hydrozoa	Aglantha digitale	0.5	0.05	10	1	5.85	0.239982	0.00592756	2.48112e-06	6.12836e-05	Runge, J.A., Pepin, P., Silvert, W., 1987. Feeding behavior of the Atlantic mackerel Scomber scombrus on the hydromedusa Aglantha digitale. Marine Biology 94 (3), 329-333.
Denmark	winter	IBTS_Q1_DK_2022	1	2	2022	North sea	IBTS_Q1_DK_2022_18	56.747	7.84745	4166.97	24.7	Hydrozoa	Aglantha digitale	0.5	0.05	10	1	9.19	0.239982	0.00592756	5.9863e-06	0.000147862	Runge, J.A., Pepin, P., Silvert, W., 1987. Feeding behavior of the Atlantic mackerel Scomber scombrus on the hydromedusa Aglantha digitale. Marine Biology 94 (3), 329-333.
Denmark	winter	IBTS_Q1_DK_2022	1	2	2022	North sea	IBTS_Q1_DK_2022_18	56.747	7.84745	4166.97	24.7	Hydrozoa	Aglantha digitale	0.5	0.05	10	1	5.54	0.239982	0.00592756	2.23119e-06	5.51105e-05	Runge, J.A., Pepin, P., Silvert, W., 1987. Feeding behavior of the Atlantic mackerel Scomber scombrus on the hydromedusa Aglantha digitale. Marine Biology 94 (3), 329-333.
Denmark	winter	IBTS_Q1_DK_2022	1	2	2022	North sea	IBTS_Q1_DK_2022_18	56.747	7.84745	4166.97	24.7	Hydrozoa	Aglantha digitale	0.5	0.05	10	1	7.74	0.239982	0.00592756	4.2829e-06	0.000105788	Runge, J.A., Pepin, P., Silvert, W., 1987. Feeding behavior of the Atlantic mackerel Scomber scombrus on the hydromedusa Aglantha digitale. Marine Biology 94 (3), 329-333.
Denmark	winter	IBTS_Q1_DK_2022	1	2	2022	North sea	IBTS_Q1_DK_2022_18	56.747	7.84745	4166.97	24.7	Hydrozoa	Aglantha digitale	0.5	0.05	10	1	9.83	0.239982	0.00592756	6.8261e-06	0.000168605	Runge, J.A., Pepin, P., Silvert, W., 1987. Feeding behavior of the Atlantic mackerel Scomber scombrus on the hydromedusa Aglantha digitale. Marine Biology 94 (3), 329-333.
Denmark	winter	IBTS_Q1_DK_2022	1	2	2022	North sea	IBTS_Q1_DK_2022_18	56.747	7.84745	4166.97	24.7	Hydrozoa	Aglantha digitale	0.5	0.05	10	1	7.52	0.239982	0.00592756	4.04872e-06	0.000100003	Runge, J.A., Pepin, P., Silvert, W., 1987. Feeding behavior of the Atlantic mackerel Scomber scombrus on the hydromedusa Aglantha digitale. Marine Biology 94 (3), 329-333.
Denmark	winter	IBTS_Q1_DK_2022	1	2	2022	North sea	IBTS_Q1_DK_2022_18	56.747	7.84745	4166.97	24.7	Hydrozoa	Aglantha digitale	0.5	0.05	10	1	6.83	0.239982	0.00592756	3.35594e-06	8.28916e-05	Runge, J.A., Pepin, P., Silvert, W., 1987. Feeding behavior of the Atlantic mackerel Scomber scombrus on the hydromedusa Aglantha digitale. Marine Biology 94 (3), 329-333.
Denmark	winter	IBTS_Q1_DK_2022	1	2	2022	North sea	IBTS_Q1_DK_2022_18	56.747	7.84745	4166.97	24.7	Hydrozoa	Aglantha digitale	0.5	0.05	10	1	9.98	0.239982	0.00592756	7.03069e-06	0.000173658	Runge, J.A., Pepin, P., Silvert, W., 1987. Feeding behavior of the Atlantic mackerel Scomber scombrus on the hydromedusa Aglantha digitale. Marine Biology 94 (3), 329-333.
Denmark	winter	IBTS_Q1_DK_2022	1	2	2022	North sea	IBTS_Q1_DK_2022_18	56.747	7.84745	4166.97	24.7	Hydrozoa	Aglantha digitale	0.5	0.05	10	1	6.43	0.239982	0.00592756	2.98335e-06	7.36888e-05	Runge, J.A., Pepin, P., Silvert, W., 1987. Feeding behavior of the Atlantic mackerel Scomber scombrus on the hydromedusa Aglantha digitale. Marine Biology 94 (3), 329-333.
Denmark	winter	IBTS_Q1_DK_2022	1	2	2022	North sea	IBTS_Q1_DK_2022_18	56.747	7.84745	4166.97	24.7	Hydrozoa	Aglantha digitale	0.5	0.05	10	1	6.16	0.239982	0.00592756	2.74395e-06	6.77755e-05	Runge, J.A., Pepin, P., Silvert, W., 1987. Feeding behavior of the Atlantic mackerel Scomber scombrus on the hydromedusa Aglantha digitale. Marine Biology 94 (3), 329-333.
Denmark	winter	IBTS_Q1_DK_2022	1	2	2022	North sea	IBTS_Q1_DK_2022_18	56.747	7.84745	4166.97	24.7	Hydrozoa	Aglantha digitale	0.5	0.05	10	1	6.17	0.239982	0.00592756	2.75264e-06	6.79902e-05	Runge, J.A., Pepin, P., Silvert, W., 1987. Feeding behavior of the Atlantic mackerel Scomber scombrus on the hydromedusa Aglantha digitale. Marine Biology 94 (3), 329-333.
Denmark	winter	IBTS_Q1_DK_2022	1	2	2022	North sea	IBTS_Q1_DK_2022_18	56.747	7.84745	4166.97	24.7	Hydrozoa	Aglantha digitale	0.5	0.05	10	1	7.55	0.239982	0.00592756	4.08028e-06	0.000100783	Runge, J.A., Pepin, P., Silvert, W., 1987. Feeding behavior of the Atlantic mackerel Scomber scombrus on the hydromedusa Aglantha digitale. Marine Biology 94 (3), 329-333.
Denmark	winter	IBTS_Q1_DK_2022	1	2	2022	North sea	IBTS_Q1_DK_2022_18	56.747	7.84745	4166.97	24.7	Hydrozoa	Aglantha digitale	0.5	0.05	10	1	7.38	0.239982	0.00592756	3.90304e-06	9.64051e-05	Runge, J.A., Pepin, P., Silvert, W., 1987. Feeding behavior of the Atlantic mackerel Scomber scombrus on the hydromedusa Aglantha digitale. Marine Biology 94 (3), 329-333.
Denmark	winter	IBTS_Q1_DK_2022	1	2	2022	North sea	IBTS_Q1_DK_2022_18	56.747	7.84745	4166.97	24.7	Hydrozoa	Aglantha digitale	0.5	0.05	10	1	7.67	0.239982	0.00592756	4.2077e-06	0.00010393	Runge, J.A., Pepin, P., Silvert, W., 1987. Feeding behavior of the Atlantic mackerel Scomber scombrus on the hydromedusa Aglantha digitale. Marine Biology 94 (3), 329-333.
Denmark	winter	IBTS_Q1_DK_2022	1	2	2022	North sea	IBTS_Q1_DK_2022_18	56.747	7.84745	4166.97	24.7	Hydrozoa	Aglantha digitale	0.5	0.05	10	1	7.08	0.239982	0.00592756	3.59963e-06	8.89109e-05	Runge, J.A., Pepin, P., Silvert, W., 1987. Feeding behavior of the Atlantic mackerel Scomber scombrus on the hydromedusa Aglantha digitale. Marine Biology 94 (3), 329-333.
Denmark	winter	IBTS_Q1_DK_2022	1	2	2022	North sea	IBTS_Q1_DK_2022_18	56.747	7.84745	4166.97	24.7	Hydrozoa	Aglantha digitale	0.5	0.05	10	1	4.32	0.239982	0.00592756	1.37368e-06	3.393e-05	Runge, J.A., Pepin, P., Silvert, W., 1987. Feeding behavior of the Atlantic mackerel Scomber scombrus on the hydromedusa Aglantha digitale. Marine Biology 94 (3), 329-333.
Denmark	winter	IBTS_Q1_DK_2022	1	2	2022	North sea	IBTS_Q1_DK_2022_18	56.747	7.84745	4166.97	24.7	Hydrozoa	Aglantha digitale	0.5	0.05	10	1	6.06	0.239982	0.00592756	2.65775e-06	6.56465e-05	Runge, J.A., Pepin, P., Silvert, W., 1987. Feeding behavior of the Atlantic mackerel Scomber scombrus on the hydromedusa Aglantha digitale. Marine Biology 94 (3), 329-333.
Denmark	winter	IBTS_Q1_DK_2022	1	2	2022	North sea	IBTS_Q1_DK_2022_18	56.747	7.84745	4166.97	24.7	Hydrozoa	Aglantha digitale	0.5	0.05	10	1	11.16	0.239982	0.00592756	8.74256e-06	0.000215941	Runge, J.A., Pepin, P., Silvert, W., 1987. Feeding behavior of the Atlantic mackerel Scomber scombrus on the hydromedusa Aglantha digitale. Marine Biology 94 (3), 329-333.
Denmark	winter	IBTS_Q1_DK_2022	1	2	2022	North sea	IBTS_Q1_DK_2022_18	56.747	7.84745	4166.97	24.7	Hydrozoa	Aglantha digitale	0.5	0.05	10	1	7.88	0.239982	0.00592756	4.43526e-06	0.000109551	Runge, J.A., Pepin, P., Silvert, W., 1987. Feeding behavior of the Atlantic mackerel Scomber scombrus on the hydromedusa Aglantha digitale. Marine Biology 94 (3), 329-333.
Denmark	winter	IBTS_Q1_DK_2022	1	2	2022	North sea	IBTS_Q1_DK_2022_18	56.747	7.84745	4166.97	24.7	Hydrozoa	Aglantha digitale	0.5	0.05	10	1	7.81	0.239982	0.00592756	4.35876e-06	0.000107661	Runge, J.A., Pepin, P., Silvert, W., 1987. Feeding behavior of the Atlantic mackerel Scomber scombrus on the hydromedusa Aglantha digitale. Marine Biology 94 (3), 329-333.
Denmark	winter	IBTS_Q1_DK_2022	1	2	2022	North sea	IBTS_Q1_DK_2022_18	56.747	7.84745	4166.97	24.7	Hydrozoa	Aglantha digitale	0.5	0.05	10	1	7.12	0.239982	0.00592756	3.6394e-06	8.98931e-05	Runge, J.A., Pepin, P., Silvert, W., 1987. Feeding behavior of the Atlantic mackerel Scomber scombrus on the hydromedusa Aglantha digitale. Marine Biology 94 (3), 329-333.
Denmark	winter	IBTS_Q1_DK_2022	1	2	2022	North sea	IBTS_Q1_DK_2022_18	56.747	7.84745	4166.97	24.7	Hydrozoa	Aglantha digitale	0.5	0.05	10	1	6.7	0.239982	0.00592756	3.2325e-06	7.98429e-05	Runge, J.A., Pepin, P., Silvert, W., 1987. Feeding behavior of the Atlantic mackerel Scomber scombrus on the hydromedusa Aglantha digitale. Marine Biology 94 (3), 329-333.
Denmark	winter	IBTS_Q1_DK_2022	1	2	2022	North sea	IBTS_Q1_DK_2022_18	56.747	7.84745	4166.97	24.7	Hydrozoa	Aglantha digitale	0.5	0.05	10	1	6.81	0.239982	0.00592756	3.3368e-06	8.2419e-05	Runge, J.A., Pepin, P., Silvert, W., 1987. Feeding behavior of the Atlantic mackerel Scomber scombrus on the hydromedusa Aglantha digitale. Marine Biology 94 (3), 329-333.
Denmark	winter	IBTS_Q1_DK_2022	1	2	2022	North sea	IBTS_Q1_DK_2022_18	56.747	7.84745	4166.97	24.7	Hydrozoa	Aglantha digitale	0.5	0.05	10	1	6.54	0.239982	0.00592756	3.08368e-06	7.6167e-05	Runge, J.A., Pepin, P., Silvert, W., 1987. Feeding behavior of the Atlantic mackerel Scomber scombrus on the hydromedusa Aglantha digitale. Marine Biology 94 (3), 329-333.
Denmark	winter	IBTS_Q1_DK_2022	1	2	2022	North sea	IBTS_Q1_DK_2022_18	56.747	7.84745	4166.97	24.7	Hydrozoa	Aglantha digitale	0.5	0.05	10	1	7.89	0.239982	0.00592756	4.44625e-06	0.000109822	Runge, J.A., Pepin, P., Silvert, W., 1987. Feeding behavior of the Atlantic mackerel Scomber scombrus on the hydromedusa Aglantha digitale. Marine Biology 94 (3), 329-333.
Denmark	winter	IBTS_Q1_DK_2022	1	2	2022	North sea	IBTS_Q1_DK_2022_18	56.747	7.84745	4166.97	24.7	Hydrozoa	Aglantha digitale	0.5	0.05	10	1	9.56	0.239982	0.00592756	6.46526e-06	0.000159692	Runge, J.A., Pepin, P., Silvert, W., 1987. Feeding behavior of the Atlantic mackerel Scomber scombrus on the hydromedusa Aglantha digitale. Marine Biology 94 (3), 329-333.
Denmark	winter	IBTS_Q1_DK_2022	1	2	2022	North sea	IBTS_Q1_DK_2022_18	56.747	7.84745	4166.97	24.7	Hydrozoa	Aglantha digitale	0.5	0.05	10	1	5.45	0.239982	0.00592756	2.16106e-06	5.33781e-05	Runge, J.A., Pepin, P., Silvert, W., 1987. Feeding behavior of the Atlantic mackerel Scomber scombrus on the hydromedusa Aglantha digitale. Marine Biology 94 (3), 329-333.
Denmark	winter	IBTS_Q1_DK_2022	1	2	2022	North sea	IBTS_Q1_DK_2022_18	56.747	7.84745	4166.97	24.7	Hydrozoa	Aglantha digitale	0.5	0.05	10	1	6.32	0.239982	0.00592756	2.88464e-06	7.12506e-05	Runge, J.A., Pepin, P., Silvert, W., 1987. Feeding behavior of the Atlantic mackerel Scomber scombrus on the hydromedusa Aglantha digitale. Marine Biology 94 (3), 329-333.
Denmark	winter	IBTS_Q1_DK_2022	1	2	2022	North sea	IBTS_Q1_DK_2022_18	56.747	7.84745	4166.97	24.7	Hydrozoa	Aglantha digitale	0.5	0.05	10	1	9.81	0.239982	0.00592756	6.79904e-06	0.000167936	Runge, J.A., Pepin, P., Silvert, W., 1987. Feeding behavior of the Atlantic mackerel Scomber scombrus on the hydromedusa Aglantha digitale. Marine Biology 94 (3), 329-333.
Denmark	winter	IBTS_Q1_DK_2022	1	2	2022	North sea	IBTS_Q1_DK_2022_18	56.747	7.84745	4166.97	24.7	Hydrozoa	Aglantha digitale	0.5	0.05	10	1	7.33	0.239982	0.00592756	3.85164e-06	9.51356e-05	Runge, J.A., Pepin, P., Silvert, W., 1987. Feeding behavior of the Atlantic mackerel Scomber scombrus on the hydromedusa Aglantha digitale. Marine Biology 94 (3), 329-333.
Denmark	winter	IBTS_Q1_DK_2022	1	2	2022	North sea	IBTS_Q1_DK_2022_18	56.747	7.84745	4166.97	24.7	Hydrozoa	Aglantha digitale	0.5	0.05	10	1	8.2	0.239982	0.00592756	4.79325e-06	0.000118393	Runge, J.A., Pepin, P., Silvert, W., 1987. Feeding behavior of the Atlantic mackerel Scomber scombrus on the hydromedusa Aglantha digitale. Marine Biology 94 (3), 329-333.
Denmark	winter	IBTS_Q1_DK_2022	1	2	2022	North sea	IBTS_Q1_DK_2022_18	56.747	7.84745	4166.97	24.7	Hydrozoa	Aglantha digitale	0.5	0.05	10	1	5.96	0.239982	0.00592756	2.5729e-06	6.35507e-05	Runge, J.A., Pepin, P., Silvert, W., 1987. Feeding behavior of the Atlantic mackerel Scomber scombrus on the hydromedusa Aglantha digitale. Marine Biology 94 (3), 329-333.
Denmark	winter	IBTS_Q1_DK_2022	1	2	2022	North sea	IBTS_Q1_DK_2022_18	56.747	7.84745	4166.97	24.7	Hydrozoa	Aglantha digitale	0.5	0.05	10	1	8.1	0.239982	0.00592756	4.67993e-06	0.000115594	Runge, J.A., Pepin, P., Silvert, W., 1987. Feeding behavior of the Atlantic mackerel Scomber scombrus on the hydromedusa Aglantha digitale. Marine Biology 94 (3), 329-333.
Denmark	winter	IBTS_Q1_DK_2022	1	2	2022	North sea	IBTS_Q1_DK_2022_18	56.747	7.84745	4166.97	24.7	Hydrozoa	Aglantha digitale	0.5	0.05	10	1	5.52	0.239982	0.00592756	2.21551e-06	5.47232e-05	Runge, J.A., Pepin, P., Silvert, W., 1987. Feeding behavior of the Atlantic mackerel Scomber scombrus on the hydromedusa Aglantha digitale. Marine Biology 94 (3), 329-333.
Denmark	winter	IBTS_Q1_DK_2022	1	2	2022	North sea	IBTS_Q1_DK_2022_18	56.747	7.84745	4166.97	24.7	Hydrozoa	Aglantha digitale	0.5	0.05	10	1	6.21	0.239982	0.00592756	2.78755e-06	6.88524e-05	Runge, J.A., Pepin, P., Silvert, W., 1987. Feeding behavior of the Atlantic mackerel Scomber scombrus on the hydromedusa Aglantha digitale. Marine Biology 94 (3), 329-333.
Denmark	winter	IBTS_Q1_DK_2022	1	2	2022	North sea	IBTS_Q1_DK_2022_18	56.747	7.84745	4166.97	24.7	Hydrozoa	Aglantha digitale	0.5	0.05	10	1	7.62	0.239982	0.00592756	4.15437e-06	0.000102613	Runge, J.A., Pepin, P., Silvert, W., 1987. Feeding behavior of the Atlantic mackerel Scomber scombrus on the hydromedusa Aglantha digitale. Marine Biology 94 (3), 329-333.
Denmark	winter	IBTS_Q1_DK_2022	1	2	2022	North sea	IBTS_Q1_DK_2022_18	56.747	7.84745	4166.97	24.7	Hydrozoa	Aglantha digitale	0.5	0.05	10	1	8.31	0.239982	0.00592756	4.91944e-06	0.00012151	Runge, J.A., Pepin, P., Silvert, W., 1987. Feeding behavior of the Atlantic mackerel Scomber scombrus on the hydromedusa Aglantha digitale. Marine Biology 94 (3), 329-333.
Denmark	winter	IBTS_Q1_DK_2022	1	2	2022	North sea	IBTS_Q1_DK_2022_18	56.747	7.84745	4166.97	24.7	Hydrozoa	Aglantha digitale	0.5	0.05	10	1	5.54	0.239982	0.00592756	2.23119e-06	5.51105e-05	Runge, J.A., Pepin, P., Silvert, W., 1987. Feeding behavior of the Atlantic mackerel Scomber scombrus on the hydromedusa Aglantha digitale. Marine Biology 94 (3), 329-333.
Denmark	winter	IBTS_Q1_DK_2022	1	2	2022	North sea	IBTS_Q1_DK_2022_18	56.747	7.84745	4166.97	24.7	Hydrozoa	Aglantha digitale	0.5	0.05	10	1	8.62	0.239982	0.00592756	5.28363e-06	0.000130506	Runge, J.A., Pepin, P., Silvert, W., 1987. Feeding behavior of the Atlantic mackerel Scomber scombrus on the hydromedusa Aglantha digitale. Marine Biology 94 (3), 329-333.
Denmark	winter	IBTS_Q1_DK_2022	1	2	2022	North sea	IBTS_Q1_DK_2022_18	56.747	7.84745	4166.97	24.7	Hydrozoa	Aglantha digitale	0.5	0.05	10	1	7.22	0.239982	0.00592756	3.73974e-06	9.23715e-05	Runge, J.A., Pepin, P., Silvert, W., 1987. Feeding behavior of the Atlantic mackerel Scomber scombrus on the hydromedusa Aglantha digitale. Marine Biology 94 (3), 329-333.
Denmark	winter	IBTS_Q1_DK_2022	1	2	2022	North sea	IBTS_Q1_DK_2022_18	56.747	7.84745	4166.97	24.7	Hydrozoa	Aglantha digitale	0.5	0.05	10	1	9.96	0.239982	0.00592756	7.00324e-06	0.00017298	Runge, J.A., Pepin, P., Silvert, W., 1987. Feeding behavior of the Atlantic mackerel Scomber scombrus on the hydromedusa Aglantha digitale. Marine Biology 94 (3), 329-333.
Denmark	winter	IBTS_Q1_DK_2022	1	2	2022	North sea	IBTS_Q1_DK_2022_18	56.747	7.84745	4166.97	24.7	Hydrozoa	Aglantha digitale	0.5	0.05	10	1	8.59	0.239982	0.00592756	5.24783e-06	0.000129621	Runge, J.A., Pepin, P., Silvert, W., 1987. Feeding behavior of the Atlantic mackerel Scomber scombrus on the hydromedusa Aglantha digitale. Marine Biology 94 (3), 329-333.
Denmark	winter	IBTS_Q1_DK_2022	1	2	2022	North sea	IBTS_Q1_DK_2022_18	56.747	7.84745	4166.97	24.7	Hydrozoa	Aglantha digitale	0.5	0.05	10	1	6.94	0.239982	0.00592756	3.46214e-06	8.55148e-05	Runge, J.A., Pepin, P., Silvert, W., 1987. Feeding behavior of the Atlantic mackerel Scomber scombrus on the hydromedusa Aglantha digitale. Marine Biology 94 (3), 329-333.
Denmark	winter	IBTS_Q1_DK_2022	1	2	2022	North sea	IBTS_Q1_DK_2022_18	56.747	7.84745	4166.97	24.7	Hydrozoa	Aglantha digitale	0.5	0.05	10	1	7.87	0.239982	0.00592756	4.42429e-06	0.00010928	Runge, J.A., Pepin, P., Silvert, W., 1987. Feeding behavior of the Atlantic mackerel Scomber scombrus on the hydromedusa Aglantha digitale. Marine Biology 94 (3), 329-333.
Denmark	winter	IBTS_Q1_DK_2022	1	2	2022	North sea	IBTS_Q1_DK_2022_18	56.747	7.84745	4166.97	24.7	Hydrozoa	Aglantha digitale	0.5	0.05	10	1	6.72	0.239982	0.00592756	3.25135e-06	8.03083e-05	Runge, J.A., Pepin, P., Silvert, W., 1987. Feeding behavior of the Atlantic mackerel Scomber scombrus on the hydromedusa Aglantha digitale. Marine Biology 94 (3), 329-333.
Denmark	winter	IBTS_Q1_DK_2022	1	2	2022	North sea	IBTS_Q1_DK_2022_18	56.747	7.84745	4166.97	24.7	Hydrozoa	Aglantha digitale	0.5	0.05	10	1	6.43	0.239982	0.00592756	2.98335e-06	7.36888e-05	Runge, J.A., Pepin, P., Silvert, W., 1987. Feeding behavior of the Atlantic mackerel Scomber scombrus on the hydromedusa Aglantha digitale. Marine Biology 94 (3), 329-333.
Denmark	winter	IBTS_Q1_DK_2022	1	2	2022	North sea	IBTS_Q1_DK_2022_18	56.747	7.84745	4166.97	24.7	Hydrozoa	Aglantha digitale	0.5	0.05	10	1	5.75	0.239982	0.00592756	2.39908e-06	5.92574e-05	Runge, J.A., Pepin, P., Silvert, W., 1987. Feeding behavior of the Atlantic mackerel Scomber scombrus on the hydromedusa Aglantha digitale. Marine Biology 94 (3), 329-333.
Denmark	winter	IBTS_Q1_DK_2022	1	2	2022	North sea	IBTS_Q1_DK_2022_18	56.747	7.84745	4166.97	24.7	Hydrozoa	Aglantha digitale	0.5	0.05	10	1	8.66	0.239982	0.00592756	5.33155e-06	0.000131689	Runge, J.A., Pepin, P., Silvert, W., 1987. Feeding behavior of the Atlantic mackerel Scomber scombrus on the hydromedusa Aglantha digitale. Marine Biology 94 (3), 329-333.
Denmark	winter	IBTS_Q1_DK_2022	1	2	2022	North sea	IBTS_Q1_DK_2022_18	56.747	7.84745	4166.97	24.7	Hydrozoa	Aglantha digitale	0.5	0.05	10	1	12.69	0.239982	0.00592756	1.12316e-05	0.000277422	Runge, J.A., Pepin, P., Silvert, W., 1987. Feeding behavior of the Atlantic mackerel Scomber scombrus on the hydromedusa Aglantha digitale. Marine Biology 94 (3), 329-333.
Denmark	winter	IBTS_Q1_DK_2022	1	2	2022	North sea	IBTS_Q1_DK_2022_18	56.747	7.84745	4166.97	24.7	Hydrozoa	Aglantha digitale	0.5	0.05	10	1	9.9	0.239982	0.00592756	6.92121e-06	0.000170954	Runge, J.A., Pepin, P., Silvert, W., 1987. Feeding behavior of the Atlantic mackerel Scomber scombrus on the hydromedusa Aglantha digitale. Marine Biology 94 (3), 329-333.
Denmark	winter	IBTS_Q1_DK_2022	1	2	2022	North sea	IBTS_Q1_DK_2022_18	56.747	7.84745	4166.97	24.7	Hydrozoa	Aglantha digitale	0.5	0.05	10	1	7.01	0.239982	0.00592756	3.53056e-06	8.72048e-05	Runge, J.A., Pepin, P., Silvert, W., 1987. Feeding behavior of the Atlantic mackerel Scomber scombrus on the hydromedusa Aglantha digitale. Marine Biology 94 (3), 329-333.
Denmark	winter	IBTS_Q1_DK_2022	1	2	2022	North sea	IBTS_Q1_DK_2022_18	56.747	7.84745	4166.97	24.7	Hydrozoa	Aglantha digitale	0.5	0.05	10	1	6.41	0.239982	0.00592756	2.96529e-06	7.32425e-05	Runge, J.A., Pepin, P., Silvert, W., 1987. Feeding behavior of the Atlantic mackerel Scomber scombrus on the hydromedusa Aglantha digitale. Marine Biology 94 (3), 329-333.
Denmark	winter	IBTS_Q1_DK_2022	1	2	2022	North sea	IBTS_Q1_DK_2022_18	56.747	7.84745	4166.97	24.7	Hydrozoa	Aglantha digitale	0.5	0.05	10	1	9.46	0.239982	0.00592756	6.33404e-06	0.000156451	Runge, J.A., Pepin, P., Silvert, W., 1987. Feeding behavior of the Atlantic mackerel Scomber scombrus on the hydromedusa Aglantha digitale. Marine Biology 94 (3), 329-333.
Denmark	winter	IBTS_Q1_DK_2022	1	2	2022	North sea	IBTS_Q1_DK_2022_18	56.747	7.84745	4166.97	24.7	Hydrozoa	Aglantha digitale	0.5	0.05	10	1	7.67	0.239982	0.00592756	4.2077e-06	0.00010393	Runge, J.A., Pepin, P., Silvert, W., 1987. Feeding behavior of the Atlantic mackerel Scomber scombrus on the hydromedusa Aglantha digitale. Marine Biology 94 (3), 329-333.
Denmark	winter	IBTS_Q1_DK_2022	1	2	2022	North sea	IBTS_Q1_DK_2022_18	56.747	7.84745	4166.97	24.7	Hydrozoa	Aglantha digitale	0.5	0.05	10	1	8	0.239982	0.00592756	4.56792e-06	0.000112828	Runge, J.A., Pepin, P., Silvert, W., 1987. Feeding behavior of the Atlantic mackerel Scomber scombrus on the hydromedusa Aglantha digitale. Marine Biology 94 (3), 329-333.
Denmark	winter	IBTS_Q1_DK_2022	1	2	2022	North sea	IBTS_Q1_DK_2022_18	56.747	7.84745	4166.97	24.7	Hydrozoa	Aglantha digitale	0.5	0.05	10	1	6.83	0.239982	0.00592756	3.35594e-06	8.28916e-05	Runge, J.A., Pepin, P., Silvert, W., 1987. Feeding behavior of the Atlantic mackerel Scomber scombrus on the hydromedusa Aglantha digitale. Marine Biology 94 (3), 329-333.
Denmark	winter	IBTS_Q1_DK_2022	1	2	2022	North sea	IBTS_Q1_DK_2022_18	56.747	7.84745	4166.97	24.7	Hydrozoa	Aglantha digitale	0.5	0.05	10	1	8.56	0.239982	0.00592756	5.21215e-06	0.00012874	Runge, J.A., Pepin, P., Silvert, W., 1987. Feeding behavior of the Atlantic mackerel Scomber scombrus on the hydromedusa Aglantha digitale. Marine Biology 94 (3), 329-333.
Denmark	winter	IBTS_Q1_DK_2022	1	2	2022	North sea	IBTS_Q1_DK_2022_18	56.747	7.84745	4166.97	24.7	Hydrozoa	Aglantha digitale	0.5	0.05	10	1	7.93	0.239982	0.00592756	4.49031e-06	0.000110911	Runge, J.A., Pepin, P., Silvert, W., 1987. Feeding behavior of the Atlantic mackerel Scomber scombrus on the hydromedusa Aglantha digitale. Marine Biology 94 (3), 329-333.
Denmark	winter	IBTS_Q1_DK_2022	1	2	2022	North sea	IBTS_Q1_DK_2022_18	56.747	7.84745	4166.97	24.7	Hydrozoa	Aglantha digitale	0.5	0.05	10	1	9.36	0.239982	0.00592756	6.20413e-06	0.000153242	Runge, J.A., Pepin, P., Silvert, W., 1987. Feeding behavior of the Atlantic mackerel Scomber scombrus on the hydromedusa Aglantha digitale. Marine Biology 94 (3), 329-333.
Denmark	winter	IBTS_Q1_DK_2022	1	2	2022	North sea	IBTS_Q1_DK_2022_18	56.747	7.84745	4166.97	24.7	Hydrozoa	Aglantha digitale	0.5	0.05	10	1	7.75	0.239982	0.00592756	4.2937e-06	0.000106054	Runge, J.A., Pepin, P., Silvert, W., 1987. Feeding behavior of the Atlantic mackerel Scomber scombrus on the hydromedusa Aglantha digitale. Marine Biology 94 (3), 329-333.
Denmark	winter	IBTS_Q1_DK_2022	1	2	2022	North sea	IBTS_Q1_DK_2022_18	56.747	7.84745	4166.97	24.7	Hydrozoa	Aglantha digitale	0.5	0.05	10	1	9.53	0.239982	0.00592756	6.42576e-06	0.000158716	Runge, J.A., Pepin, P., Silvert, W., 1987. Feeding behavior of the Atlantic mackerel Scomber scombrus on the hydromedusa Aglantha digitale. Marine Biology 94 (3), 329-333.
Denmark	winter	IBTS_Q1_DK_2022	1	2	2022	North sea	IBTS_Q1_DK_2022_18	56.747	7.84745	4166.97	24.7	Hydrozoa	Aglantha digitale	0.5	0.05	10	1	8.04	0.239982	0.00592756	4.61257e-06	0.00011393	Runge, J.A., Pepin, P., Silvert, W., 1987. Feeding behavior of the Atlantic mackerel Scomber scombrus on the hydromedusa Aglantha digitale. Marine Biology 94 (3), 329-333.
Denmark	winter	IBTS_Q1_DK_2022	1	2	2022	North sea	IBTS_Q1_DK_2022_18	56.747	7.84745	4166.97	24.7	Hydrozoa	Aglantha digitale	0.5	0.05	10	1	8.69	0.239982	0.00592756	5.36762e-06	0.00013258	Runge, J.A., Pepin, P., Silvert, W., 1987. Feeding behavior of the Atlantic mackerel Scomber scombrus on the hydromedusa Aglantha digitale. Marine Biology 94 (3), 329-333.
Denmark	winter	IBTS_Q1_DK_2022	1	2	2022	North sea	IBTS_Q1_DK_2022_18	56.747	7.84745	4166.97	24.7	Hydrozoa	Aglantha digitale	0.5	0.05	10	1	5.52	0.239982	0.00592756	2.21551e-06	5.47232e-05	Runge, J.A., Pepin, P., Silvert, W., 1987. Feeding behavior of the Atlantic mackerel Scomber scombrus on the hydromedusa Aglantha digitale. Marine Biology 94 (3), 329-333.
Denmark	winter	IBTS_Q1_DK_2022	1	2	2022	North sea	IBTS_Q1_DK_2022_18	56.747	7.84745	4166.97	24.7	Hydrozoa	Aglantha digitale	0.5	0.05	10	1	10.17	0.239982	0.00592756	7.29406e-06	0.000180163	Runge, J.A., Pepin, P., Silvert, W., 1987. Feeding behavior of the Atlantic mackerel Scomber scombrus on the hydromedusa Aglantha digitale. Marine Biology 94 (3), 329-333.
Denmark	winter	IBTS_Q1_DK_2022	1	2	2022	North sea	IBTS_Q1_DK_2022_18	56.747	7.84745	4166.97	24.7	Hydrozoa	Aglantha digitale	0.5	0.05	10	1	6.05	0.239982	0.00592756	2.64921e-06	6.54355e-05	Runge, J.A., Pepin, P., Silvert, W., 1987. Feeding behavior of the Atlantic mackerel Scomber scombrus on the hydromedusa Aglantha digitale. Marine Biology 94 (3), 329-333.
Denmark	winter	IBTS_Q1_DK_2022	1	2	2022	North sea	IBTS_Q1_DK_2022_18	56.747	7.84745	4166.97	24.7	Hydrozoa	Aglantha digitale	0.5	0.05	10	1	5.84	0.239982	0.00592756	2.47285e-06	6.10795e-05	Runge, J.A., Pepin, P., Silvert, W., 1987. Feeding behavior of the Atlantic mackerel Scomber scombrus on the hydromedusa Aglantha digitale. Marine Biology 94 (3), 329-333.
Denmark	winter	IBTS_Q1_DK_2022	1	2	2022	North sea	IBTS_Q1_DK_2022_18	56.747	7.84745	4166.97	24.7	Hydrozoa	Aglantha digitale	0.5	0.05	10	1	9.22	0.239982	0.00592756	6.02447e-06	0.000148804	Runge, J.A., Pepin, P., Silvert, W., 1987. Feeding behavior of the Atlantic mackerel Scomber scombrus on the hydromedusa Aglantha digitale. Marine Biology 94 (3), 329-333.
Denmark	winter	IBTS_Q1_DK_2022	1	2	2022	North sea	IBTS_Q1_DK_2022_18	56.747	7.84745	4166.97	24.7	Hydrozoa	Aglantha digitale	0.5	0.05	10	1	9.52	0.239982	0.00592756	6.41262e-06	0.000158392	Runge, J.A., Pepin, P., Silvert, W., 1987. Feeding behavior of the Atlantic mackerel Scomber scombrus on the hydromedusa Aglantha digitale. Marine Biology 94 (3), 329-333.
Denmark	winter	IBTS_Q1_DK_2022	1	2	2022	North sea	IBTS_Q1_DK_2022_18	56.747	7.84745	4166.97	24.7	Hydrozoa	Aglantha digitale	0.5	0.05	10	1	8.91	0.239982	0.00592756	5.63579e-06	0.000139204	Runge, J.A., Pepin, P., Silvert, W., 1987. Feeding behavior of the Atlantic mackerel Scomber scombrus on the hydromedusa Aglantha digitale. Marine Biology 94 (3), 329-333.
Denmark	winter	IBTS_Q1_DK_2022	1	2	2022	North sea	IBTS_Q1_DK_2022_18	56.747	7.84745	4166.97	24.7	Hydrozoa	Aglantha digitale	0.5	0.05	10	1	6.47	0.239982	0.00592756	3.01965e-06	7.45854e-05	Runge, J.A., Pepin, P., Silvert, W., 1987. Feeding behavior of the Atlantic mackerel Scomber scombrus on the hydromedusa Aglantha digitale. Marine Biology 94 (3), 329-333.
Denmark	winter	IBTS_Q1_DK_2022	1	2	2022	North sea	IBTS_Q1_DK_2022_18	56.747	7.84745	4166.97	24.7	Hydrozoa	Aglantha digitale	0.5	0.05	10	1	9.55	0.239982	0.00592756	6.45208e-06	0.000159366	Runge, J.A., Pepin, P., Silvert, W., 1987. Feeding behavior of the Atlantic mackerel Scomber scombrus on the hydromedusa Aglantha digitale. Marine Biology 94 (3), 329-333.
Denmark	winter	IBTS_Q1_DK_2022	1	2	2022	North sea	IBTS_Q1_DK_2022_19	56.4151	7.39963	4205.43	28.1	Ctenophora	Beroe spp.	1	1	1	1	60	0.237788	0.00668184	0.00123469	0.0346948	Finenko, G.A., Anninsky, B.E., Romanova, Z.A., Abolmasova, G.I., Kideys, A.E., 2001. Chemical composition, respiration and feeding rates of the new alien ctenophore, Beroe ovata, in the Black Sea. Hydrobiologia 451, 177-186.
Denmark	winter	IBTS_Q1_DK_2022	1	2	2022	North sea	IBTS_Q1_DK_2022_19	56.4151	7.39963	4205.43	28.1	Ctenophora	Beroe spp.	1	1	1	1	80	0.237788	0.00668184	0.00216366	0.0607987	Finenko, G.A., Anninsky, B.E., Romanova, Z.A., Abolmasova, G.I., Kideys, A.E., 2001. Chemical composition, respiration and feeding rates of the new alien ctenophore, Beroe ovata, in the Black Sea. Hydrobiologia 451, 177-186.
Denmark	winter	IBTS_Q1_DK_2022	1	2	2022	North sea	IBTS_Q1_DK_2022_19	56.4151	7.39963	4205.43	28.1	Ctenophora	Beroe spp.	1	1	1	1	80	0.237788	0.00668184	0.00216366	0.0607987	Finenko, G.A., Anninsky, B.E., Romanova, Z.A., Abolmasova, G.I., Kideys, A.E., 2001. Chemical composition, respiration and feeding rates of the new alien ctenophore, Beroe ovata, in the Black Sea. Hydrobiologia 451, 177-186.
Denmark	winter	IBTS_Q1_DK_2022	1	2	2022	North sea	IBTS_Q1_DK_2022_19	56.4151	7.39963	4205.43	28.1	Ctenophora	Beroe spp.	1	1	1	1	90	0.237788	0.00668184	0.0027223	0.0764966	Finenko, G.A., Anninsky, B.E., Romanova, Z.A., Abolmasova, G.I., Kideys, A.E., 2001. Chemical composition, respiration and feeding rates of the new alien ctenophore, Beroe ovata, in the Black Sea. Hydrobiologia 451, 177-186.
Denmark	winter	IBTS_Q1_DK_2022	1	2	2022	North sea	IBTS_Q1_DK_2022_19	56.4151	7.39963	4205.43	28.1	Ctenophora	Beroe spp.	1	1	1	1	77.5	0.237788	0.00668184	0.00203377	0.0571488	Finenko, G.A., Anninsky, B.E., Romanova, Z.A., Abolmasova, G.I., Kideys, A.E., 2001. Chemical composition, respiration and feeding rates of the new alien ctenophore, Beroe ovata, in the Black Sea. Hydrobiologia 451, 177-186.
Denmark	winter	IBTS_Q1_DK_2022	1	2	2022	North sea	IBTS_Q1_DK_2022_19	56.4151	7.39963	4205.43	28.1	Ctenophora	Beroe spp.	1	1	1	1	77.5	0.237788	0.00668184	0.00203377	0.0571488	Finenko, G.A., Anninsky, B.E., Romanova, Z.A., Abolmasova, G.I., Kideys, A.E., 2001. Chemical composition, respiration and feeding rates of the new alien ctenophore, Beroe ovata, in the Black Sea. Hydrobiologia 451, 177-186.
Denmark	winter	IBTS_Q1_DK_2022	1	2	2022	North sea	IBTS_Q1_DK_2022_19	56.4151	7.39963	4205.43	28.1	Ctenophora	Beroe spp.	1	1	1	1	77.5	0.237788	0.00668184	0.00203377	0.0571488	Finenko, G.A., Anninsky, B.E., Romanova, Z.A., Abolmasova, G.I., Kideys, A.E., 2001. Chemical composition, respiration and feeding rates of the new alien ctenophore, Beroe ovata, in the Black Sea. Hydrobiologia 451, 177-186.
Denmark	winter	IBTS_Q1_DK_2022	1	2	2022	North sea	IBTS_Q1_DK_2022_19	56.4151	7.39963	4205.43	28.1	Ctenophora	Beroe spp.	1	1	1	1	77.5	0.237788	0.00668184	0.00203377	0.0571488	Finenko, G.A., Anninsky, B.E., Romanova, Z.A., Abolmasova, G.I., Kideys, A.E., 2001. Chemical composition, respiration and feeding rates of the new alien ctenophore, Beroe ovata, in the Black Sea. Hydrobiologia 451, 177-186.
Denmark	winter	IBTS_Q1_DK_2022	1	2	2022	North sea	IBTS_Q1_DK_2022_19	56.4151	7.39963	4205.43	28.1	Ctenophora	Beroe spp.	1	1	1	1	77.5	0.237788	0.00668184	0.00203377	0.0571488	Finenko, G.A., Anninsky, B.E., Romanova, Z.A., Abolmasova, G.I., Kideys, A.E., 2001. Chemical composition, respiration and feeding rates of the new alien ctenophore, Beroe ovata, in the Black Sea. Hydrobiologia 451, 177-186.
Denmark	winter	IBTS_Q1_DK_2022	1	2	2022	North sea	IBTS_Q1_DK_2022_19	56.4151	7.39963	4205.43	28.1	Ctenophora	Beroe spp.	1	1	1	1	77.5	0.237788	0.00668184	0.00203377	0.0571488	Finenko, G.A., Anninsky, B.E., Romanova, Z.A., Abolmasova, G.I., Kideys, A.E., 2001. Chemical composition, respiration and feeding rates of the new alien ctenophore, Beroe ovata, in the Black Sea. Hydrobiologia 451, 177-186.
Denmark	winter	IBTS_Q1_DK_2022	1	2	2022	North sea	IBTS_Q1_DK_2022_19	56.4151	7.39963	4205.43	28.1	Ctenophora	Beroe spp.	1	1	1	1	77.5	0.237788	0.00668184	0.00203377	0.0571488	Finenko, G.A., Anninsky, B.E., Romanova, Z.A., Abolmasova, G.I., Kideys, A.E., 2001. Chemical composition, respiration and feeding rates of the new alien ctenophore, Beroe ovata, in the Black Sea. Hydrobiologia 451, 177-186.
Denmark	winter	IBTS_Q1_DK_2022	1	2	2022	North sea	IBTS_Q1_DK_2022_19	56.4151	7.39963	4205.43	28.1	Ctenophora	Pleurobrachia pileus	1	1	1	1	18.44	0.237788	0.00668184	0.00025101	0.00705339	Mutlu, E., Bingel, F., 1999. Distribution and abundance of ctenophores, and their zooplankton food in the Black Sea. I. Pleurobrachia pileus. Mar. Biol. 135, 589-601.
Denmark	winter	IBTS_Q1_DK_2022	1	2	2022	North sea	IBTS_Q1_DK_2022_19	56.4151	7.39963	4205.43	28.1	Ctenophora	Pleurobrachia pileus	1	1	1	1	20.26	0.237788	0.00668184	0.000318204	0.00894153	Mutlu, E., Bingel, F., 1999. Distribution and abundance of ctenophores, and their zooplankton food in the Black Sea. I. Pleurobrachia pileus. Mar. Biol. 135, 589-601.
Denmark	winter	IBTS_Q1_DK_2022	1	2	2022	North sea	IBTS_Q1_DK_2022_19	56.4151	7.39963	4205.43	28.1	Ctenophora	Pleurobrachia pileus	1	1	1	1	22.37	0.237788	0.00668184	0.000408444	0.0114773	Mutlu, E., Bingel, F., 1999. Distribution and abundance of ctenophores, and their zooplankton food in the Black Sea. I. Pleurobrachia pileus. Mar. Biol. 135, 589-601.
Denmark	winter	IBTS_Q1_DK_2022	1	2	2022	North sea	IBTS_Q1_DK_2022_19	56.4151	7.39963	4205.43	28.1	Ctenophora	Pleurobrachia pileus	1	1	1	1	20.34	0.237788	0.00668184	0.00032138	0.00903077	Mutlu, E., Bingel, F., 1999. Distribution and abundance of ctenophores, and their zooplankton food in the Black Sea. I. Pleurobrachia pileus. Mar. Biol. 135, 589-601.
Denmark	winter	IBTS_Q1_DK_2022	1	2	2022	North sea	IBTS_Q1_DK_2022_19	56.4151	7.39963	4205.43	28.1	Ctenophora	Pleurobrachia pileus	1	1	1	1	19.64	0.237788	0.00668184	0.000294232	0.00826793	Mutlu, E., Bingel, F., 1999. Distribution and abundance of ctenophores, and their zooplankton food in the Black Sea. I. Pleurobrachia pileus. Mar. Biol. 135, 589-601.
Denmark	winter	IBTS_Q1_DK_2022	1	2	2022	North sea	IBTS_Q1_DK_2022_19	56.4151	7.39963	4205.43	28.1	Ctenophora	Pleurobrachia pileus	1	1	1	1	20.28	0.237788	0.00668184	0.000318996	0.00896379	Mutlu, E., Bingel, F., 1999. Distribution and abundance of ctenophores, and their zooplankton food in the Black Sea. I. Pleurobrachia pileus. Mar. Biol. 135, 589-601.
Denmark	winter	IBTS_Q1_DK_2022	1	2	2022	North sea	IBTS_Q1_DK_2022_19	56.4151	7.39963	4205.43	28.1	Ctenophora	Pleurobrachia pileus	1	1	1	1	18.56	0.237788	0.00668184	0.000255147	0.00716963	Mutlu, E., Bingel, F., 1999. Distribution and abundance of ctenophores, and their zooplankton food in the Black Sea. I. Pleurobrachia pileus. Mar. Biol. 135, 589-601.
Denmark	winter	IBTS_Q1_DK_2022	1	2	2022	North sea	IBTS_Q1_DK_2022_19	56.4151	7.39963	4205.43	28.1	Ctenophora	Pleurobrachia pileus	1	1	1	1	14.39	0.237788	0.00668184	0.000134365	0.00377566	Mutlu, E., Bingel, F., 1999. Distribution and abundance of ctenophores, and their zooplankton food in the Black Sea. I. Pleurobrachia pileus. Mar. Biol. 135, 589-601.
Denmark	winter	IBTS_Q1_DK_2022	1	2	2022	North sea	IBTS_Q1_DK_2022_19	56.4151	7.39963	4205.43	28.1	Ctenophora	Pleurobrachia pileus	1	1	1	1	17.78	0.237788	0.00668184	0.000228982	0.0064344	Mutlu, E., Bingel, F., 1999. Distribution and abundance of ctenophores, and their zooplankton food in the Black Sea. I. Pleurobrachia pileus. Mar. Biol. 135, 589-601.
Denmark	winter	IBTS_Q1_DK_2022	1	2	2022	North sea	IBTS_Q1_DK_2022_19	56.4151	7.39963	4205.43	28.1	Ctenophora	Pleurobrachia pileus	1	1	1	1	18.61	0.237788	0.00668184	0.000256883	0.0072184	Mutlu, E., Bingel, F., 1999. Distribution and abundance of ctenophores, and their zooplankton food in the Black Sea. I. Pleurobrachia pileus. Mar. Biol. 135, 589-601.
Denmark	winter	IBTS_Q1_DK_2022	1	2	2022	North sea	IBTS_Q1_DK_2022_19	56.4151	7.39963	4205.43	28.1	Ctenophora	Pleurobrachia pileus	1	1	1	1	19.34	0.237788	0.00668184	0.000283038	0.00795336	Mutlu, E., Bingel, F., 1999. Distribution and abundance of ctenophores, and their zooplankton food in the Black Sea. I. Pleurobrachia pileus. Mar. Biol. 135, 589-601.
Denmark	winter	IBTS_Q1_DK_2022	1	2	2022	North sea	IBTS_Q1_DK_2022_19	56.4151	7.39963	4205.43	28.1	Ctenophora	Pleurobrachia pileus	1	1	1	1	16.14	0.237788	0.00668184	0.000179428	0.00504193	Mutlu, E., Bingel, F., 1999. Distribution and abundance of ctenophores, and their zooplankton food in the Black Sea. I. Pleurobrachia pileus. Mar. Biol. 135, 589-601.
Denmark	winter	IBTS_Q1_DK_2022	1	2	2022	North sea	IBTS_Q1_DK_2022_19	56.4151	7.39963	4205.43	28.1	Ctenophora	Pleurobrachia pileus	1	1	1	1	18.73	0.237788	0.00668184	0.000261077	0.00733627	Mutlu, E., Bingel, F., 1999. Distribution and abundance of ctenophores, and their zooplankton food in the Black Sea. I. Pleurobrachia pileus. Mar. Biol. 135, 589-601.
Denmark	winter	IBTS_Q1_DK_2022	1	2	2022	North sea	IBTS_Q1_DK_2022_19	56.4151	7.39963	4205.43	28.1	Ctenophora	Pleurobrachia pileus	1	1	1	1	14.95	0.237788	0.00668184	0.000147935	0.00415696	Mutlu, E., Bingel, F., 1999. Distribution and abundance of ctenophores, and their zooplankton food in the Black Sea. I. Pleurobrachia pileus. Mar. Biol. 135, 589-601.
Denmark	winter	IBTS_Q1_DK_2022	1	2	2022	North sea	IBTS_Q1_DK_2022_19	56.4151	7.39963	4205.43	28.1	Ctenophora	Pleurobrachia pileus	1	1	1	1	17.58	0.237788	0.00668184	0.000222547	0.00625357	Mutlu, E., Bingel, F., 1999. Distribution and abundance of ctenophores, and their zooplankton food in the Black Sea. I. Pleurobrachia pileus. Mar. Biol. 135, 589-601.
Denmark	winter	IBTS_Q1_DK_2022	1	2	2022	North sea	IBTS_Q1_DK_2022_19	56.4151	7.39963	4205.43	28.1	Ctenophora	Pleurobrachia pileus	1	1	1	1	17.24	0.237788	0.00668184	0.000211859	0.00595325	Mutlu, E., Bingel, F., 1999. Distribution and abundance of ctenophores, and their zooplankton food in the Black Sea. I. Pleurobrachia pileus. Mar. Biol. 135, 589-601.
Denmark	winter	IBTS_Q1_DK_2022	1	2	2022	North sea	IBTS_Q1_DK_2022_19	56.4151	7.39963	4205.43	28.1	Ctenophora	Pleurobrachia pileus	1	1	1	1	20.85	0.237788	0.00668184	0.000342075	0.0096123	Mutlu, E., Bingel, F., 1999. Distribution and abundance of ctenophores, and their zooplankton food in the Black Sea. I. Pleurobrachia pileus. Mar. Biol. 135, 589-601.
Denmark	winter	IBTS_Q1_DK_2022	1	2	2022	North sea	IBTS_Q1_DK_2022_19	56.4151	7.39963	4205.43	28.1	Ctenophora	Pleurobrachia pileus	1	1	1	1	13.93	0.237788	0.00668184	0.000123803	0.00347886	Mutlu, E., Bingel, F., 1999. Distribution and abundance of ctenophores, and their zooplankton food in the Black Sea. I. Pleurobrachia pileus. Mar. Biol. 135, 589-601.
Denmark	winter	IBTS_Q1_DK_2022	1	2	2022	North sea	IBTS_Q1_DK_2022_19	56.4151	7.39963	4205.43	28.1	Ctenophora	Pleurobrachia pileus	1	1	1	1	18.22	0.237788	0.00668184	0.000243532	0.00684325	Mutlu, E., Bingel, F., 1999. Distribution and abundance of ctenophores, and their zooplankton food in the Black Sea. I. Pleurobrachia pileus. Mar. Biol. 135, 589-601.
Denmark	winter	IBTS_Q1_DK_2022	1	2	2022	North sea	IBTS_Q1_DK_2022_19	56.4151	7.39963	4205.43	28.1	Ctenophora	Pleurobrachia pileus	1	1	1	1	18.75	0.237788	0.00668184	0.00026178	0.00735603	Mutlu, E., Bingel, F., 1999. Distribution and abundance of ctenophores, and their zooplankton food in the Black Sea. I. Pleurobrachia pileus. Mar. Biol. 135, 589-601.
Denmark	winter	IBTS_Q1_DK_2022	1	2	2022	North sea	IBTS_Q1_DK_2022_19	56.4151	7.39963	4205.43	28.1	Ctenophora	Pleurobrachia pileus	1	1	1	1	17.75	0.237788	0.00668184	0.00022801	0.00640708	Mutlu, E., Bingel, F., 1999. Distribution and abundance of ctenophores, and their zooplankton food in the Black Sea. I. Pleurobrachia pileus. Mar. Biol. 135, 589-601.
Denmark	winter	IBTS_Q1_DK_2022	1	2	2022	North sea	IBTS_Q1_DK_2022_19	56.4151	7.39963	4205.43	28.1	Ctenophora	Pleurobrachia pileus	1	1	1	1	19.06	0.237788	0.00668184	0.000272825	0.00766637	Mutlu, E., Bingel, F., 1999. Distribution and abundance of ctenophores, and their zooplankton food in the Black Sea. I. Pleurobrachia pileus. Mar. Biol. 135, 589-601.
Denmark	winter	IBTS_Q1_DK_2022	1	2	2022	North sea	IBTS_Q1_DK_2022_19	56.4151	7.39963	4205.43	28.1	Ctenophora	Pleurobrachia pileus	1	1	1	1	18.85	0.237788	0.00668184	0.000265313	0.0074553	Mutlu, E., Bingel, F., 1999. Distribution and abundance of ctenophores, and their zooplankton food in the Black Sea. I. Pleurobrachia pileus. Mar. Biol. 135, 589-601.
Denmark	winter	IBTS_Q1_DK_2022	1	2	2022	North sea	IBTS_Q1_DK_2022_19	56.4151	7.39963	4205.43	28.1	Hydrozoa	Aglantha digitale	1	0.1	10	1	5.62	0.237788	0.00668184	2.27347e-06	6.38845e-05	Runge, J.A., Pepin, P., Silvert, W., 1987. Feeding behavior of the Atlantic mackerel Scomber scombrus on the hydromedusa Aglantha digitale. Marine Biology 94 (3), 329-333.
Denmark	winter	IBTS_Q1_DK_2022	1	2	2022	North sea	IBTS_Q1_DK_2022_19	56.4151	7.39963	4205.43	28.1	Hydrozoa	Aglantha digitale	1	0.1	10	1	5.59	0.237788	0.00668184	2.24987e-06	6.32212e-05	Runge, J.A., Pepin, P., Silvert, W., 1987. Feeding behavior of the Atlantic mackerel Scomber scombrus on the hydromedusa Aglantha digitale. Marine Biology 94 (3), 329-333.
Denmark	winter	IBTS_Q1_DK_2022	1	2	2022	North sea	IBTS_Q1_DK_2022_19	56.4151	7.39963	4205.43	28.1	Hydrozoa	Aglantha digitale	1	0.1	10	1	5.03	0.237788	0.00668184	1.83131e-06	5.14597e-05	Runge, J.A., Pepin, P., Silvert, W., 1987. Feeding behavior of the Atlantic mackerel Scomber scombrus on the hydromedusa Aglantha digitale. Marine Biology 94 (3), 329-333.
Denmark	winter	IBTS_Q1_DK_2022	1	2	2022	North sea	IBTS_Q1_DK_2022_19	56.4151	7.39963	4205.43	28.1	Hydrozoa	Aglantha digitale	1	0.1	10	1	6.29	0.237788	0.00668184	2.83186e-06	7.95754e-05	Runge, J.A., Pepin, P., Silvert, W., 1987. Feeding behavior of the Atlantic mackerel Scomber scombrus on the hydromedusa Aglantha digitale. Marine Biology 94 (3), 329-333.
Denmark	winter	IBTS_Q1_DK_2022	1	2	2022	North sea	IBTS_Q1_DK_2022_19	56.4151	7.39963	4205.43	28.1	Hydrozoa	Aglantha digitale	1	0.1	10	1	7.22	0.237788	0.00668184	3.70554e-06	0.000104126	Runge, J.A., Pepin, P., Silvert, W., 1987. Feeding behavior of the Atlantic mackerel Scomber scombrus on the hydromedusa Aglantha digitale. Marine Biology 94 (3), 329-333.
Denmark	winter	IBTS_Q1_DK_2022	1	2	2022	North sea	IBTS_Q1_DK_2022_19	56.4151	7.39963	4205.43	28.1	Hydrozoa	Aglantha digitale	1	0.1	10	1	9.19	0.237788	0.00668184	5.93156e-06	0.000166677	Runge, J.A., Pepin, P., Silvert, W., 1987. Feeding behavior of the Atlantic mackerel Scomber scombrus on the hydromedusa Aglantha digitale. Marine Biology 94 (3), 329-333.
Denmark	winter	IBTS_Q1_DK_2022	1	2	2022	North sea	IBTS_Q1_DK_2022_19	56.4151	7.39963	4205.43	28.1	Hydrozoa	Aglantha digitale	1	0.1	10	1	5.51	0.237788	0.00668184	2.18751e-06	6.14689e-05	Runge, J.A., Pepin, P., Silvert, W., 1987. Feeding behavior of the Atlantic mackerel Scomber scombrus on the hydromedusa Aglantha digitale. Marine Biology 94 (3), 329-333.
Denmark	winter	IBTS_Q1_DK_2022	1	2	2022	North sea	IBTS_Q1_DK_2022_19	56.4151	7.39963	4205.43	28.1	Hydrozoa	Aglantha digitale	1	0.1	10	1	7.22	0.237788	0.00668184	3.70554e-06	0.000104126	Runge, J.A., Pepin, P., Silvert, W., 1987. Feeding behavior of the Atlantic mackerel Scomber scombrus on the hydromedusa Aglantha digitale. Marine Biology 94 (3), 329-333.
Denmark	winter	IBTS_Q1_DK_2022	1	2	2022	North sea	IBTS_Q1_DK_2022_19	56.4151	7.39963	4205.43	28.1	Hydrozoa	Aglantha digitale	1	0.1	10	1	6.41	0.237788	0.00668184	2.93817e-06	8.25625e-05	Runge, J.A., Pepin, P., Silvert, W., 1987. Feeding behavior of the Atlantic mackerel Scomber scombrus on the hydromedusa Aglantha digitale. Marine Biology 94 (3), 329-333.
Denmark	winter	IBTS_Q1_DK_2022	1	2	2022	North sea	IBTS_Q1_DK_2022_19	56.4151	7.39963	4205.43	28.1	Hydrozoa	Aglantha digitale	1	0.1	10	1	6.61	0.237788	0.00668184	3.11958e-06	8.76602e-05	Runge, J.A., Pepin, P., Silvert, W., 1987. Feeding behavior of the Atlantic mackerel Scomber scombrus on the hydromedusa Aglantha digitale. Marine Biology 94 (3), 329-333.
Denmark	winter	IBTS_Q1_DK_2022	1	2	2022	North sea	IBTS_Q1_DK_2022_19	56.4151	7.39963	4205.43	28.1	Hydrozoa	Aglantha digitale	1	0.1	10	1	5.82	0.237788	0.00668184	2.4339e-06	6.83927e-05	Runge, J.A., Pepin, P., Silvert, W., 1987. Feeding behavior of the Atlantic mackerel Scomber scombrus on the hydromedusa Aglantha digitale. Marine Biology 94 (3), 329-333.
Denmark	winter	IBTS_Q1_DK_2022	1	2	2022	North sea	IBTS_Q1_DK_2022_19	56.4151	7.39963	4205.43	28.1	Hydrozoa	Aglantha digitale	1	0.1	10	1	7.96	0.237788	0.00668184	4.48213e-06	0.000125948	Runge, J.A., Pepin, P., Silvert, W., 1987. Feeding behavior of the Atlantic mackerel Scomber scombrus on the hydromedusa Aglantha digitale. Marine Biology 94 (3), 329-333.
Denmark	winter	IBTS_Q1_DK_2022	1	2	2022	North sea	IBTS_Q1_DK_2022_19	56.4151	7.39963	4205.43	28.1	Hydrozoa	Aglantha digitale	1	0.1	10	1	7.11	0.237788	0.00668184	3.59624e-06	0.000101054	Runge, J.A., Pepin, P., Silvert, W., 1987. Feeding behavior of the Atlantic mackerel Scomber scombrus on the hydromedusa Aglantha digitale. Marine Biology 94 (3), 329-333.
Denmark	winter	IBTS_Q1_DK_2022	1	2	2022	North sea	IBTS_Q1_DK_2022_19	56.4151	7.39963	4205.43	28.1	Hydrozoa	Aglantha digitale	1	0.1	10	1	7.36	0.237788	0.00668184	3.84694e-06	0.000108099	Runge, J.A., Pepin, P., Silvert, W., 1987. Feeding behavior of the Atlantic mackerel Scomber scombrus on the hydromedusa Aglantha digitale. Marine Biology 94 (3), 329-333.
Denmark	winter	IBTS_Q1_DK_2022	1	2	2022	North sea	IBTS_Q1_DK_2022_19	56.4151	7.39963	4205.43	28.1	Hydrozoa	Aglantha digitale	1	0.1	10	1	8.12	0.237788	0.00668184	4.65948e-06	0.000130931	Runge, J.A., Pepin, P., Silvert, W., 1987. Feeding behavior of the Atlantic mackerel Scomber scombrus on the hydromedusa Aglantha digitale. Marine Biology 94 (3), 329-333.
Denmark	winter	IBTS_Q1_DK_2022	1	2	2022	North sea	IBTS_Q1_DK_2022_19	56.4151	7.39963	4205.43	28.1	Hydrozoa	Aglantha digitale	1	0.1	10	1	9.44	0.237788	0.00668184	6.25027e-06	0.000175633	Runge, J.A., Pepin, P., Silvert, W., 1987. Feeding behavior of the Atlantic mackerel Scomber scombrus on the hydromedusa Aglantha digitale. Marine Biology 94 (3), 329-333.
Denmark	winter	IBTS_Q1_DK_2022	1	2	2022	North sea	IBTS_Q1_DK_2022_19	56.4151	7.39963	4205.43	28.1	Hydrozoa	Aglantha digitale	1	0.1	10	1	9.56	0.237788	0.00668184	6.40614e-06	0.000180013	Runge, J.A., Pepin, P., Silvert, W., 1987. Feeding behavior of the Atlantic mackerel Scomber scombrus on the hydromedusa Aglantha digitale. Marine Biology 94 (3), 329-333.
Denmark	winter	IBTS_Q1_DK_2022	1	2	2022	North sea	IBTS_Q1_DK_2022_19	56.4151	7.39963	4205.43	28.1	Hydrozoa	Aglantha digitale	1	0.1	10	1	5.56	0.237788	0.00668184	2.22638e-06	6.25613e-05	Runge, J.A., Pepin, P., Silvert, W., 1987. Feeding behavior of the Atlantic mackerel Scomber scombrus on the hydromedusa Aglantha digitale. Marine Biology 94 (3), 329-333.
Denmark	winter	IBTS_Q1_DK_2022	1	2	2022	North sea	IBTS_Q1_DK_2022_19	56.4151	7.39963	4205.43	28.1	Hydrozoa	Aglantha digitale	1	0.1	10	1	7.72	0.237788	0.00668184	4.22238e-06	0.000118649	Runge, J.A., Pepin, P., Silvert, W., 1987. Feeding behavior of the Atlantic mackerel Scomber scombrus on the hydromedusa Aglantha digitale. Marine Biology 94 (3), 329-333.
Denmark	winter	IBTS_Q1_DK_2022	1	2	2022	North sea	IBTS_Q1_DK_2022_19	56.4151	7.39963	4205.43	28.1	Hydrozoa	Aglantha digitale	1	0.1	10	1	5.62	0.237788	0.00668184	2.27347e-06	6.38845e-05	Runge, J.A., Pepin, P., Silvert, W., 1987. Feeding behavior of the Atlantic mackerel Scomber scombrus on the hydromedusa Aglantha digitale. Marine Biology 94 (3), 329-333.
Denmark	winter	IBTS_Q1_DK_2022	1	2	2022	North sea	IBTS_Q1_DK_2022_19	56.4151	7.39963	4205.43	28.1	Hydrozoa	Aglantha digitale	1	0.1	10	1	5.67	0.237788	0.00668184	2.31308e-06	6.49975e-05	Runge, J.A., Pepin, P., Silvert, W., 1987. Feeding behavior of the Atlantic mackerel Scomber scombrus on the hydromedusa Aglantha digitale. Marine Biology 94 (3), 329-333.
Denmark	winter	IBTS_Q1_DK_2022	1	2	2022	North sea	IBTS_Q1_DK_2022_19	56.4151	7.39963	4205.43	28.1	Hydrozoa	Aglantha digitale	1	0.1	10	1	4.19	0.237788	0.00668184	1.28239e-06	3.60352e-05	Runge, J.A., Pepin, P., Silvert, W., 1987. Feeding behavior of the Atlantic mackerel Scomber scombrus on the hydromedusa Aglantha digitale. Marine Biology 94 (3), 329-333.
Denmark	winter	IBTS_Q1_DK_2022	1	2	2022	North sea	IBTS_Q1_DK_2022_19	56.4151	7.39963	4205.43	28.1	Hydrozoa	Aglantha digitale	1	0.1	10	1	5.34	0.237788	0.00668184	2.05783e-06	5.78249e-05	Runge, J.A., Pepin, P., Silvert, W., 1987. Feeding behavior of the Atlantic mackerel Scomber scombrus on the hydromedusa Aglantha digitale. Marine Biology 94 (3), 329-333.
Denmark	winter	IBTS_Q1_DK_2022	1	2	2022	North sea	IBTS_Q1_DK_2022_19	56.4151	7.39963	4205.43	28.1	Hydrozoa	Aglantha digitale	1	0.1	10	1	8.14	0.237788	0.00668184	4.68189e-06	0.000131561	Runge, J.A., Pepin, P., Silvert, W., 1987. Feeding behavior of the Atlantic mackerel Scomber scombrus on the hydromedusa Aglantha digitale. Marine Biology 94 (3), 329-333.
Denmark	winter	IBTS_Q1_DK_2022	1	2	2022	North sea	IBTS_Q1_DK_2022_19	56.4151	7.39963	4205.43	28.1	Hydrozoa	Aglantha digitale	1	0.1	10	1	6.1	0.237788	0.00668184	2.66745e-06	7.49554e-05	Runge, J.A., Pepin, P., Silvert, W., 1987. Feeding behavior of the Atlantic mackerel Scomber scombrus on the hydromedusa Aglantha digitale. Marine Biology 94 (3), 329-333.
Denmark	winter	IBTS_Q1_DK_2022	1	2	2022	North sea	IBTS_Q1_DK_2022_19	56.4151	7.39963	4205.43	28.1	Hydrozoa	Aglantha digitale	1	0.1	10	1	4.86	0.237788	0.00668184	1.71255e-06	4.81228e-05	Runge, J.A., Pepin, P., Silvert, W., 1987. Feeding behavior of the Atlantic mackerel Scomber scombrus on the hydromedusa Aglantha digitale. Marine Biology 94 (3), 329-333.
Denmark	winter	IBTS_Q1_DK_2022	1	2	2022	North sea	IBTS_Q1_DK_2022_19	56.4151	7.39963	4205.43	28.1	Hydrozoa	Aglantha digitale	1	0.1	10	1	7.02	0.237788	0.00668184	3.50801e-06	9.85751e-05	Runge, J.A., Pepin, P., Silvert, W., 1987. Feeding behavior of the Atlantic mackerel Scomber scombrus on the hydromedusa Aglantha digitale. Marine Biology 94 (3), 329-333.
Denmark	winter	IBTS_Q1_DK_2022	1	2	2022	North sea	IBTS_Q1_DK_2022_19	56.4151	7.39963	4205.43	28.1	Hydrozoa	Aglantha digitale	1	0.1	10	1	7.05	0.237788	0.00668184	3.5373e-06	9.93982e-05	Runge, J.A., Pepin, P., Silvert, W., 1987. Feeding behavior of the Atlantic mackerel Scomber scombrus on the hydromedusa Aglantha digitale. Marine Biology 94 (3), 329-333.
Denmark	winter	IBTS_Q1_DK_2022	1	2	2022	North sea	IBTS_Q1_DK_2022_19	56.4151	7.39963	4205.43	28.1	Hydrozoa	Aglantha digitale	1	0.1	10	1	5.52	0.237788	0.00668184	2.19525e-06	6.16866e-05	Runge, J.A., Pepin, P., Silvert, W., 1987. Feeding behavior of the Atlantic mackerel Scomber scombrus on the hydromedusa Aglantha digitale. Marine Biology 94 (3), 329-333.
Denmark	winter	IBTS_Q1_DK_2022	1	2	2022	North sea	IBTS_Q1_DK_2022_19	56.4151	7.39963	4205.43	28.1	Hydrozoa	Aglantha digitale	1	0.1	10	1	5.25	0.237788	0.00668184	1.99074e-06	5.59397e-05	Runge, J.A., Pepin, P., Silvert, W., 1987. Feeding behavior of the Atlantic mackerel Scomber scombrus on the hydromedusa Aglantha digitale. Marine Biology 94 (3), 329-333.
Denmark	winter	IBTS_Q1_DK_2022	1	2	2022	North sea	IBTS_Q1_DK_2022_19	56.4151	7.39963	4205.43	28.1	Hydrozoa	Aglantha digitale	1	0.1	10	1	5.22	0.237788	0.00668184	1.96862e-06	5.53181e-05	Runge, J.A., Pepin, P., Silvert, W., 1987. Feeding behavior of the Atlantic mackerel Scomber scombrus on the hydromedusa Aglantha digitale. Marine Biology 94 (3), 329-333.
Denmark	winter	IBTS_Q1_DK_2022	1	2	2022	North sea	IBTS_Q1_DK_2022_19	56.4151	7.39963	4205.43	28.1	Hydrozoa	Aglantha digitale	1	0.1	10	1	6.73	0.237788	0.00668184	3.23097e-06	9.07902e-05	Runge, J.A., Pepin, P., Silvert, W., 1987. Feeding behavior of the Atlantic mackerel Scomber scombrus on the hydromedusa Aglantha digitale. Marine Biology 94 (3), 329-333.
Denmark	winter	IBTS_Q1_DK_2022	1	2	2022	North sea	IBTS_Q1_DK_2022_19	56.4151	7.39963	4205.43	28.1	Hydrozoa	Aglantha digitale	1	0.1	10	1	6.28	0.237788	0.00668184	2.82309e-06	7.93288e-05	Runge, J.A., Pepin, P., Silvert, W., 1987. Feeding behavior of the Atlantic mackerel Scomber scombrus on the hydromedusa Aglantha digitale. Marine Biology 94 (3), 329-333.
Denmark	winter	IBTS_Q1_DK_2022	1	2	2022	North sea	IBTS_Q1_DK_2022_19	56.4151	7.39963	4205.43	28.1	Hydrozoa	Aglantha digitale	1	0.1	10	1	7.66	0.237788	0.00668184	4.15862e-06	0.000116857	Runge, J.A., Pepin, P., Silvert, W., 1987. Feeding behavior of the Atlantic mackerel Scomber scombrus on the hydromedusa Aglantha digitale. Marine Biology 94 (3), 329-333.
Denmark	winter	IBTS_Q1_DK_2022	1	2	2022	North sea	IBTS_Q1_DK_2022_19	56.4151	7.39963	4205.43	28.1	Hydrozoa	Aglantha digitale	1	0.1	10	1	6.73	0.237788	0.00668184	3.23097e-06	9.07902e-05	Runge, J.A., Pepin, P., Silvert, W., 1987. Feeding behavior of the Atlantic mackerel Scomber scombrus on the hydromedusa Aglantha digitale. Marine Biology 94 (3), 329-333.
Denmark	winter	IBTS_Q1_DK_2022	1	2	2022	North sea	IBTS_Q1_DK_2022_19	56.4151	7.39963	4205.43	28.1	Hydrozoa	Aglantha digitale	1	0.1	10	1	6.09	0.237788	0.00668184	2.65893e-06	7.4716e-05	Runge, J.A., Pepin, P., Silvert, W., 1987. Feeding behavior of the Atlantic mackerel Scomber scombrus on the hydromedusa Aglantha digitale. Marine Biology 94 (3), 329-333.
Denmark	winter	IBTS_Q1_DK_2022	1	2	2022	North sea	IBTS_Q1_DK_2022_19	56.4151	7.39963	4205.43	28.1	Hydrozoa	Aglantha digitale	1	0.1	10	1	6.74	0.237788	0.00668184	3.24034e-06	9.10535e-05	Runge, J.A., Pepin, P., Silvert, W., 1987. Feeding behavior of the Atlantic mackerel Scomber scombrus on the hydromedusa Aglantha digitale. Marine Biology 94 (3), 329-333.
Denmark	winter	IBTS_Q1_DK_2022	1	2	2022	North sea	IBTS_Q1_DK_2022_19	56.4151	7.39963	4205.43	28.1	Hydrozoa	Aglantha digitale	1	0.1	10	1	7.13	0.237788	0.00668184	3.616e-06	0.00010161	Runge, J.A., Pepin, P., Silvert, W., 1987. Feeding behavior of the Atlantic mackerel Scomber scombrus on the hydromedusa Aglantha digitale. Marine Biology 94 (3), 329-333.
Denmark	winter	IBTS_Q1_DK_2022	1	2	2022	North sea	IBTS_Q1_DK_2022_19	56.4151	7.39963	4205.43	28.1	Hydrozoa	Aglantha digitale	1	0.1	10	1	7.1	0.237788	0.00668184	3.58639e-06	0.000100778	Runge, J.A., Pepin, P., Silvert, W., 1987. Feeding behavior of the Atlantic mackerel Scomber scombrus on the hydromedusa Aglantha digitale. Marine Biology 94 (3), 329-333.
Denmark	winter	IBTS_Q1_DK_2022	1	2	2022	North sea	IBTS_Q1_DK_2022_19	56.4151	7.39963	4205.43	28.1	Hydrozoa	Aglantha digitale	1	0.1	10	1	7.84	0.237788	0.00668184	4.35131e-06	0.000122272	Runge, J.A., Pepin, P., Silvert, W., 1987. Feeding behavior of the Atlantic mackerel Scomber scombrus on the hydromedusa Aglantha digitale. Marine Biology 94 (3), 329-333.
Denmark	winter	IBTS_Q1_DK_2022	1	2	2022	North sea	IBTS_Q1_DK_2022_19	56.4151	7.39963	4205.43	28.1	Hydrozoa	Aglantha digitale	1	0.1	10	1	5.79	0.237788	0.00668184	2.4095e-06	6.77069e-05	Runge, J.A., Pepin, P., Silvert, W., 1987. Feeding behavior of the Atlantic mackerel Scomber scombrus on the hydromedusa Aglantha digitale. Marine Biology 94 (3), 329-333.
Denmark	winter	IBTS_Q1_DK_2022	1	2	2022	North sea	IBTS_Q1_DK_2022_19	56.4151	7.39963	4205.43	28.1	Hydrozoa	Aglantha digitale	1	0.1	10	1	8.92	0.237788	0.00668184	5.59648e-06	0.000157261	Runge, J.A., Pepin, P., Silvert, W., 1987. Feeding behavior of the Atlantic mackerel Scomber scombrus on the hydromedusa Aglantha digitale. Marine Biology 94 (3), 329-333.
Denmark	winter	IBTS_Q1_DK_2022	1	2	2022	North sea	IBTS_Q1_DK_2022_19	56.4151	7.39963	4205.43	28.1	Hydrozoa	Aglantha digitale	1	0.1	10	1	7.21	0.237788	0.00668184	3.69553e-06	0.000103845	Runge, J.A., Pepin, P., Silvert, W., 1987. Feeding behavior of the Atlantic mackerel Scomber scombrus on the hydromedusa Aglantha digitale. Marine Biology 94 (3), 329-333.
Denmark	winter	IBTS_Q1_DK_2022	1	2	2022	North sea	IBTS_Q1_DK_2022_19	56.4151	7.39963	4205.43	28.1	Hydrozoa	Aglantha digitale	1	0.1	10	1	7.77	0.237788	0.00668184	4.27587e-06	0.000120152	Runge, J.A., Pepin, P., Silvert, W., 1987. Feeding behavior of the Atlantic mackerel Scomber scombrus on the hydromedusa Aglantha digitale. Marine Biology 94 (3), 329-333.
Denmark	winter	IBTS_Q1_DK_2022	1	2	2022	North sea	IBTS_Q1_DK_2022_19	56.4151	7.39963	4205.43	28.1	Hydrozoa	Aglantha digitale	1	0.1	10	1	7	0.237788	0.00668184	3.48855e-06	9.80282e-05	Runge, J.A., Pepin, P., Silvert, W., 1987. Feeding behavior of the Atlantic mackerel Scomber scombrus on the hydromedusa Aglantha digitale. Marine Biology 94 (3), 329-333.
Denmark	winter	IBTS_Q1_DK_2022	1	2	2022	North sea	IBTS_Q1_DK_2022_19	56.4151	7.39963	4205.43	28.1	Hydrozoa	Aglantha digitale	1	0.1	10	1	7.26	0.237788	0.00668184	3.74567e-06	0.000105253	Runge, J.A., Pepin, P., Silvert, W., 1987. Feeding behavior of the Atlantic mackerel Scomber scombrus on the hydromedusa Aglantha digitale. Marine Biology 94 (3), 329-333.
Denmark	winter	IBTS_Q1_DK_2022	1	2	2022	North sea	IBTS_Q1_DK_2022_19	56.4151	7.39963	4205.43	28.1	Hydrozoa	Aglantha digitale	1	0.1	10	1	4.97	0.237788	0.00668184	1.78895e-06	5.02695e-05	Runge, J.A., Pepin, P., Silvert, W., 1987. Feeding behavior of the Atlantic mackerel Scomber scombrus on the hydromedusa Aglantha digitale. Marine Biology 94 (3), 329-333.
Denmark	winter	IBTS_Q1_DK_2022	1	2	2022	North sea	IBTS_Q1_DK_2022_19	56.4151	7.39963	4205.43	28.1	Hydrozoa	Aglantha digitale	1	0.1	10	1	6.26	0.237788	0.00668184	2.80559e-06	7.88369e-05	Runge, J.A., Pepin, P., Silvert, W., 1987. Feeding behavior of the Atlantic mackerel Scomber scombrus on the hydromedusa Aglantha digitale. Marine Biology 94 (3), 329-333.
Denmark	winter	IBTS_Q1_DK_2022	1	2	2022	North sea	IBTS_Q1_DK_2022_19	56.4151	7.39963	4205.43	28.1	Hydrozoa	Aglantha digitale	1	0.1	10	1	6.23	0.237788	0.00668184	2.77943e-06	7.81019e-05	Runge, J.A., Pepin, P., Silvert, W., 1987. Feeding behavior of the Atlantic mackerel Scomber scombrus on the hydromedusa Aglantha digitale. Marine Biology 94 (3), 329-333.
Denmark	winter	IBTS_Q1_DK_2022	1	2	2022	North sea	IBTS_Q1_DK_2022_19	56.4151	7.39963	4205.43	28.1	Hydrozoa	Aglantha digitale	1	0.1	10	1	8.06	0.237788	0.00668184	4.59258e-06	0.000129052	Runge, J.A., Pepin, P., Silvert, W., 1987. Feeding behavior of the Atlantic mackerel Scomber scombrus on the hydromedusa Aglantha digitale. Marine Biology 94 (3), 329-333.
Denmark	winter	IBTS_Q1_DK_2022	1	2	2022	North sea	IBTS_Q1_DK_2022_19	56.4151	7.39963	4205.43	28.1	Hydrozoa	Aglantha digitale	1	0.1	10	1	7.6	0.237788	0.00668184	4.09534e-06	0.000115079	Runge, J.A., Pepin, P., Silvert, W., 1987. Feeding behavior of the Atlantic mackerel Scomber scombrus on the hydromedusa Aglantha digitale. Marine Biology 94 (3), 329-333.
Denmark	winter	IBTS_Q1_DK_2022	1	2	2022	North sea	IBTS_Q1_DK_2022_19	56.4151	7.39963	4205.43	28.1	Hydrozoa	Aglantha digitale	1	0.1	10	1	10.51	0.237788	0.00668184	7.706e-06	0.000216538	Runge, J.A., Pepin, P., Silvert, W., 1987. Feeding behavior of the Atlantic mackerel Scomber scombrus on the hydromedusa Aglantha digitale. Marine Biology 94 (3), 329-333.
Denmark	winter	IBTS_Q1_DK_2022	1	2	2022	North sea	IBTS_Q1_DK_2022_19	56.4151	7.39963	4205.43	28.1	Hydrozoa	Aglantha digitale	1	0.1	10	1	8.38	0.237788	0.00668184	4.95484e-06	0.000139231	Runge, J.A., Pepin, P., Silvert, W., 1987. Feeding behavior of the Atlantic mackerel Scomber scombrus on the hydromedusa Aglantha digitale. Marine Biology 94 (3), 329-333.
Denmark	winter	IBTS_Q1_DK_2022	1	2	2022	North sea	IBTS_Q1_DK_2022_19	56.4151	7.39963	4205.43	28.1	Hydrozoa	Aglantha digitale	1	0.1	10	1	8.41	0.237788	0.00668184	4.98948e-06	0.000140205	Runge, J.A., Pepin, P., Silvert, W., 1987. Feeding behavior of the Atlantic mackerel Scomber scombrus on the hydromedusa Aglantha digitale. Marine Biology 94 (3), 329-333.
Denmark	winter	IBTS_Q1_DK_2022	1	2	2022	North sea	IBTS_Q1_DK_2022_19	56.4151	7.39963	4205.43	28.1	Hydrozoa	Aglantha digitale	1	0.1	10	1	5.87	0.237788	0.00668184	2.47484e-06	6.95431e-05	Runge, J.A., Pepin, P., Silvert, W., 1987. Feeding behavior of the Atlantic mackerel Scomber scombrus on the hydromedusa Aglantha digitale. Marine Biology 94 (3), 329-333.
Denmark	winter	IBTS_Q1_DK_2022	1	2	2022	North sea	IBTS_Q1_DK_2022_19	56.4151	7.39963	4205.43	28.1	Hydrozoa	Aglantha digitale	1	0.1	10	1	6.55	0.237788	0.00668184	3.0646e-06	8.61153e-05	Runge, J.A., Pepin, P., Silvert, W., 1987. Feeding behavior of the Atlantic mackerel Scomber scombrus on the hydromedusa Aglantha digitale. Marine Biology 94 (3), 329-333.
Denmark	winter	IBTS_Q1_DK_2022	1	2	2022	North sea	IBTS_Q1_DK_2022_19	56.4151	7.39963	4205.43	28.1	Hydrozoa	Aglantha digitale	1	0.1	10	1	6.46	0.237788	0.00668184	2.98302e-06	8.3823e-05	Runge, J.A., Pepin, P., Silvert, W., 1987. Feeding behavior of the Atlantic mackerel Scomber scombrus on the hydromedusa Aglantha digitale. Marine Biology 94 (3), 329-333.
Denmark	winter	IBTS_Q1_DK_2022	1	2	2022	North sea	IBTS_Q1_DK_2022_19	56.4151	7.39963	4205.43	28.1	Hydrozoa	Aglantha digitale	1	0.1	10	1	7.59	0.237788	0.00668184	4.08484e-06	0.000114784	Runge, J.A., Pepin, P., Silvert, W., 1987. Feeding behavior of the Atlantic mackerel Scomber scombrus on the hydromedusa Aglantha digitale. Marine Biology 94 (3), 329-333.
Denmark	winter	IBTS_Q1_DK_2022	1	2	2022	North sea	IBTS_Q1_DK_2022_19	56.4151	7.39963	4205.43	28.1	Hydrozoa	Aglantha digitale	1	0.1	10	1	6.55	0.237788	0.00668184	3.0646e-06	8.61153e-05	Runge, J.A., Pepin, P., Silvert, W., 1987. Feeding behavior of the Atlantic mackerel Scomber scombrus on the hydromedusa Aglantha digitale. Marine Biology 94 (3), 329-333.
Denmark	winter	IBTS_Q1_DK_2022	1	2	2022	North sea	IBTS_Q1_DK_2022_19	56.4151	7.39963	4205.43	28.1	Hydrozoa	Aglantha digitale	1	0.1	10	1	6.82	0.237788	0.00668184	3.31576e-06	9.31728e-05	Runge, J.A., Pepin, P., Silvert, W., 1987. Feeding behavior of the Atlantic mackerel Scomber scombrus on the hydromedusa Aglantha digitale. Marine Biology 94 (3), 329-333.
Denmark	winter	IBTS_Q1_DK_2022	1	2	2022	North sea	IBTS_Q1_DK_2022_19	56.4151	7.39963	4205.43	28.1	Hydrozoa	Aglantha digitale	1	0.1	10	1	8.5	0.237788	0.00668184	5.09413e-06	0.000143145	Runge, J.A., Pepin, P., Silvert, W., 1987. Feeding behavior of the Atlantic mackerel Scomber scombrus on the hydromedusa Aglantha digitale. Marine Biology 94 (3), 329-333.
Denmark	winter	IBTS_Q1_DK_2022	1	2	2022	North sea	IBTS_Q1_DK_2022_19	56.4151	7.39963	4205.43	28.1	Hydrozoa	Aglantha digitale	1	0.1	10	1	5.45	0.237788	0.00668184	2.1413e-06	6.01704e-05	Runge, J.A., Pepin, P., Silvert, W., 1987. Feeding behavior of the Atlantic mackerel Scomber scombrus on the hydromedusa Aglantha digitale. Marine Biology 94 (3), 329-333.
Denmark	winter	IBTS_Q1_DK_2022	1	2	2022	North sea	IBTS_Q1_DK_2022_19	56.4151	7.39963	4205.43	28.1	Hydrozoa	Aglantha digitale	1	0.1	10	1	6.99	0.237788	0.00668184	3.47884e-06	9.77553e-05	Runge, J.A., Pepin, P., Silvert, W., 1987. Feeding behavior of the Atlantic mackerel Scomber scombrus on the hydromedusa Aglantha digitale. Marine Biology 94 (3), 329-333.
Denmark	winter	IBTS_Q1_DK_2022	1	2	2022	North sea	IBTS_Q1_DK_2022_19	56.4151	7.39963	4205.43	28.1	Hydrozoa	Aglantha digitale	1	0.1	10	1	8.59	0.237788	0.00668184	5.19984e-06	0.000146116	Runge, J.A., Pepin, P., Silvert, W., 1987. Feeding behavior of the Atlantic mackerel Scomber scombrus on the hydromedusa Aglantha digitale. Marine Biology 94 (3), 329-333.
Denmark	winter	IBTS_Q1_DK_2022	1	2	2022	North sea	IBTS_Q1_DK_2022_19	56.4151	7.39963	4205.43	28.1	Hydrozoa	Aglantha digitale	1	0.1	10	1	6.61	0.237788	0.00668184	3.11958e-06	8.76602e-05	Runge, J.A., Pepin, P., Silvert, W., 1987. Feeding behavior of the Atlantic mackerel Scomber scombrus on the hydromedusa Aglantha digitale. Marine Biology 94 (3), 329-333.
Denmark	winter	IBTS_Q1_DK_2022	1	2	2022	North sea	IBTS_Q1_DK_2022_19	56.4151	7.39963	4205.43	28.1	Hydrozoa	Aglantha digitale	1	0.1	10	1	10.49	0.237788	0.00668184	7.67743e-06	0.000215736	Runge, J.A., Pepin, P., Silvert, W., 1987. Feeding behavior of the Atlantic mackerel Scomber scombrus on the hydromedusa Aglantha digitale. Marine Biology 94 (3), 329-333.
Denmark	winter	IBTS_Q1_DK_2022	1	2	2022	North sea	IBTS_Q1_DK_2022_19	56.4151	7.39963	4205.43	28.1	Hydrozoa	Aglantha digitale	1	0.1	10	1	9.15	0.237788	0.00668184	5.88132e-06	0.000165265	Runge, J.A., Pepin, P., Silvert, W., 1987. Feeding behavior of the Atlantic mackerel Scomber scombrus on the hydromedusa Aglantha digitale. Marine Biology 94 (3), 329-333.
Denmark	winter	IBTS_Q1_DK_2022	1	2	2022	North sea	IBTS_Q1_DK_2022_19	56.4151	7.39963	4205.43	28.1	Hydrozoa	Aglantha digitale	1	0.1	10	1	8.85	0.237788	0.00668184	5.51116e-06	0.000154864	Runge, J.A., Pepin, P., Silvert, W., 1987. Feeding behavior of the Atlantic mackerel Scomber scombrus on the hydromedusa Aglantha digitale. Marine Biology 94 (3), 329-333.
Denmark	winter	IBTS_Q1_DK_2022	1	2	2022	North sea	IBTS_Q1_DK_2022_19	56.4151	7.39963	4205.43	28.1	Hydrozoa	Aglantha digitale	1	0.1	10	1	9.26	0.237788	0.00668184	6.01998e-06	0.000169161	Runge, J.A., Pepin, P., Silvert, W., 1987. Feeding behavior of the Atlantic mackerel Scomber scombrus on the hydromedusa Aglantha digitale. Marine Biology 94 (3), 329-333.
Denmark	winter	IBTS_Q1_DK_2022	1	2	2022	North sea	IBTS_Q1_DK_2022_19	56.4151	7.39963	4205.43	28.1	Hydrozoa	Aglantha digitale	1	0.1	10	1	7.51	0.237788	0.00668184	4.0013e-06	0.000112437	Runge, J.A., Pepin, P., Silvert, W., 1987. Feeding behavior of the Atlantic mackerel Scomber scombrus on the hydromedusa Aglantha digitale. Marine Biology 94 (3), 329-333.
Denmark	winter	IBTS_Q1_DK_2022	1	2	2022	North sea	IBTS_Q1_DK_2022_19	56.4151	7.39963	4205.43	28.1	Hydrozoa	Aglantha digitale	1	0.1	10	1	6.3	0.237788	0.00668184	2.84065e-06	7.98222e-05	Runge, J.A., Pepin, P., Silvert, W., 1987. Feeding behavior of the Atlantic mackerel Scomber scombrus on the hydromedusa Aglantha digitale. Marine Biology 94 (3), 329-333.
Denmark	winter	IBTS_Q1_DK_2022	1	2	2022	North sea	IBTS_Q1_DK_2022_19	56.4151	7.39963	4205.43	28.1	Hydrozoa	Aglantha digitale	1	0.1	10	1	6.25	0.237788	0.00668184	2.79685e-06	7.85915e-05	Runge, J.A., Pepin, P., Silvert, W., 1987. Feeding behavior of the Atlantic mackerel Scomber scombrus on the hydromedusa Aglantha digitale. Marine Biology 94 (3), 329-333.
Denmark	winter	IBTS_Q1_DK_2022	1	2	2022	North sea	IBTS_Q1_DK_2022_19	56.4151	7.39963	4205.43	28.1	Hydrozoa	Aglantha digitale	1	0.1	10	1	7.39	0.237788	0.00668184	3.87757e-06	0.00010896	Runge, J.A., Pepin, P., Silvert, W., 1987. Feeding behavior of the Atlantic mackerel Scomber scombrus on the hydromedusa Aglantha digitale. Marine Biology 94 (3), 329-333.
Denmark	winter	IBTS_Q1_DK_2022	1	2	2022	North sea	IBTS_Q1_DK_2022_19	56.4151	7.39963	4205.43	28.1	Hydrozoa	Aglantha digitale	1	0.1	10	1	9.12	0.237788	0.00668184	5.84377e-06	0.00016421	Runge, J.A., Pepin, P., Silvert, W., 1987. Feeding behavior of the Atlantic mackerel Scomber scombrus on the hydromedusa Aglantha digitale. Marine Biology 94 (3), 329-333.
Denmark	winter	IBTS_Q1_DK_2022	1	2	2022	North sea	IBTS_Q1_DK_2022_19	56.4151	7.39963	4205.43	28.1	Hydrozoa	Aglantha digitale	1	0.1	10	1	6.13	0.237788	0.00668184	2.69309e-06	7.56759e-05	Runge, J.A., Pepin, P., Silvert, W., 1987. Feeding behavior of the Atlantic mackerel Scomber scombrus on the hydromedusa Aglantha digitale. Marine Biology 94 (3), 329-333.
Denmark	winter	IBTS_Q1_DK_2022	1	2	2022	North sea	IBTS_Q1_DK_2022_19	56.4151	7.39963	4205.43	28.1	Hydrozoa	Aglantha digitale	1	0.1	10	1	6.92	0.237788	0.00668184	3.41123e-06	9.58554e-05	Runge, J.A., Pepin, P., Silvert, W., 1987. Feeding behavior of the Atlantic mackerel Scomber scombrus on the hydromedusa Aglantha digitale. Marine Biology 94 (3), 329-333.
Denmark	winter	IBTS_Q1_DK_2022	2	2	2022	North sea	IBTS_Q1_DK_2022_26	54.7589	7.79455	4476.72	12.2	Scyphozoa	Cyanea spp.	1	1	1	1	19.1	0.223378	0.00272521	0.00868972	0.106015	Båmstedt, U., Martinussen, M.B., Matsakis, S., 1994. Trophodynamics of the two Scyphozoan jellyfishes, Aurelia aurita and Cyanea capillata in western Norway. ICES J. Mar. Sci. 51, 369-382.
Denmark	winter	IBTS_Q1_DK_2022	2	2	2022	North sea	IBTS_Q1_DK_2022_26	54.7589	7.79455	4476.72	12.2	Ctenophora	Beroe spp.	1	1	1	1	8.62	0.223378	0.00272521	2.63787e-05	0.00032182	Finenko, G.A., Anninsky, B.E., Romanova, Z.A., Abolmasova, G.I., Kideys, A.E., 2001. Chemical composition, respiration and feeding rates of the new alien ctenophore, Beroe ovata, in the Black Sea. Hydrobiologia 451, 177-186.
Denmark	winter	IBTS_Q1_DK_2022	2	2	2022	North sea	IBTS_Q1_DK_2022_26	54.7589	7.79455	4476.72	12.2	Ctenophora	Beroe spp.	1	1	1	1	12.38	0.223378	0.00272521	5.34342e-05	0.000651897	Finenko, G.A., Anninsky, B.E., Romanova, Z.A., Abolmasova, G.I., Kideys, A.E., 2001. Chemical composition, respiration and feeding rates of the new alien ctenophore, Beroe ovata, in the Black Sea. Hydrobiologia 451, 177-186.
Denmark	winter	IBTS_Q1_DK_2022	2	2	2022	North sea	IBTS_Q1_DK_2022_26	54.7589	7.79455	4476.72	12.2	Ctenophora	Beroe spp.	1	1	1	1	8.81	0.223378	0.00272521	2.75243e-05	0.000335797	Finenko, G.A., Anninsky, B.E., Romanova, Z.A., Abolmasova, G.I., Kideys, A.E., 2001. Chemical composition, respiration and feeding rates of the new alien ctenophore, Beroe ovata, in the Black Sea. Hydrobiologia 451, 177-186.
Denmark	winter	IBTS_Q1_DK_2022	2	2	2022	North sea	IBTS_Q1_DK_2022_26	54.7589	7.79455	4476.72	12.2	Ctenophora	Beroe spp.	1	1	1	1	9.2	0.223378	0.00272521	2.99502e-05	0.000365393	Finenko, G.A., Anninsky, B.E., Romanova, Z.A., Abolmasova, G.I., Kideys, A.E., 2001. Chemical composition, respiration and feeding rates of the new alien ctenophore, Beroe ovata, in the Black Sea. Hydrobiologia 451, 177-186.
Denmark	winter	IBTS_Q1_DK_2022	2	2	2022	North sea	IBTS_Q1_DK_2022_26	54.7589	7.79455	4476.72	12.2	Ctenophora	Beroe spp.	1	1	1	1	9.19	0.223378	0.00272521	2.98868e-05	0.000364619	Finenko, G.A., Anninsky, B.E., Romanova, Z.A., Abolmasova, G.I., Kideys, A.E., 2001. Chemical composition, respiration and feeding rates of the new alien ctenophore, Beroe ovata, in the Black Sea. Hydrobiologia 451, 177-186.
Denmark	winter	IBTS_Q1_DK_2022	2	2	2022	North sea	IBTS_Q1_DK_2022_26	54.7589	7.79455	4476.72	12.2	Ctenophora	Mnemiopsis leidyi	1	1	1	1	16.92	0.223378	0.00272521	0.000619356	0.00755614	Jaspers, C., Møller, E.F., Kiørboe, T., 2015. Reproduction rates under variable food conditions and starvation in Mnemiopsis leidyi: Significance for the invasion success of a ctenophore. J. Plankton Res. 37, 1011-1018.
Denmark	winter	IBTS_Q1_DK_2022	2	2	2022	North sea	IBTS_Q1_DK_2022_26	54.7589	7.79455	4476.72	12.2	Ctenophora	Mnemiopsis leidyi	1	1	1	1	15.61	0.223378	0.00272521	0.00049266	0.00601045	Jaspers, C., Møller, E.F., Kiørboe, T., 2015. Reproduction rates under variable food conditions and starvation in Mnemiopsis leidyi: Significance for the invasion success of a ctenophore. J. Plankton Res. 37, 1011-1018.
Denmark	winter	IBTS_Q1_DK_2022	2	2	2022	North sea	IBTS_Q1_DK_2022_26	54.7589	7.79455	4476.72	12.2	Ctenophora	Mnemiopsis leidyi	1	1	1	1	15.56	0.223378	0.00272521	0.000488192	0.00595594	Jaspers, C., Møller, E.F., Kiørboe, T., 2015. Reproduction rates under variable food conditions and starvation in Mnemiopsis leidyi: Significance for the invasion success of a ctenophore. J. Plankton Res. 37, 1011-1018.
Denmark	winter	IBTS_Q1_DK_2022	2	2	2022	North sea	IBTS_Q1_DK_2022_26	54.7589	7.79455	4476.72	12.2	Ctenophora	Mnemiopsis leidyi	1	1	1	1	15.21	0.223378	0.00272521	0.000457646	0.00558329	Jaspers, C., Møller, E.F., Kiørboe, T., 2015. Reproduction rates under variable food conditions and starvation in Mnemiopsis leidyi: Significance for the invasion success of a ctenophore. J. Plankton Res. 37, 1011-1018.
Denmark	winter	IBTS_Q1_DK_2022	2	2	2022	North sea	IBTS_Q1_DK_2022_26	54.7589	7.79455	4476.72	12.2	Ctenophora	Mnemiopsis leidyi	1	1	1	1	23.38	0.223378	0.00272521	0.00155168	0.0189305	Jaspers, C., Møller, E.F., Kiørboe, T., 2015. Reproduction rates under variable food conditions and starvation in Mnemiopsis leidyi: Significance for the invasion success of a ctenophore. J. Plankton Res. 37, 1011-1018.
Denmark	winter	IBTS_Q1_DK_2022	2	2	2022	North sea	IBTS_Q1_DK_2022_26	54.7589	7.79455	4476.72	12.2	Ctenophora	Mnemiopsis leidyi	1	1	1	1	24.87	0.223378	0.00272521	0.00184928	0.0225612	Jaspers, C., Møller, E.F., Kiørboe, T., 2015. Reproduction rates under variable food conditions and starvation in Mnemiopsis leidyi: Significance for the invasion success of a ctenophore. J. Plankton Res. 37, 1011-1018.
Denmark	winter	IBTS_Q1_DK_2022	2	2	2022	North sea	IBTS_Q1_DK_2022_26	54.7589	7.79455	4476.72	12.2	Ctenophora	Mnemiopsis leidyi	1	1	1	1	19.61	0.223378	0.00272521	0.000941715	0.0114889	Jaspers, C., Møller, E.F., Kiørboe, T., 2015. Reproduction rates under variable food conditions and starvation in Mnemiopsis leidyi: Significance for the invasion success of a ctenophore. J. Plankton Res. 37, 1011-1018.
Denmark	winter	IBTS_Q1_DK_2022	2	2	2022	North sea	IBTS_Q1_DK_2022_26	54.7589	7.79455	4476.72	12.2	Ctenophora	Mnemiopsis leidyi	1	1	1	1	18.12	0.223378	0.00272521	0.000752406	0.00917935	Jaspers, C., Møller, E.F., Kiørboe, T., 2015. Reproduction rates under variable food conditions and starvation in Mnemiopsis leidyi: Significance for the invasion success of a ctenophore. J. Plankton Res. 37, 1011-1018.
Denmark	winter	IBTS_Q1_DK_2022	2	2	2022	North sea	IBTS_Q1_DK_2022_26	54.7589	7.79455	4476.72	12.2	Ctenophora	Mnemiopsis leidyi	1	1	1	1	14.81	0.223378	0.00272521	0.000424287	0.0051763	Jaspers, C., Møller, E.F., Kiørboe, T., 2015. Reproduction rates under variable food conditions and starvation in Mnemiopsis leidyi: Significance for the invasion success of a ctenophore. J. Plankton Res. 37, 1011-1018.
Denmark	winter	IBTS_Q1_DK_2022	2	2	2022	North sea	IBTS_Q1_DK_2022_26	54.7589	7.79455	4476.72	12.2	Ctenophora	Mnemiopsis leidyi	1	1	1	1	12.09	0.223378	0.00272521	0.000238437	0.00290893	Jaspers, C., Møller, E.F., Kiørboe, T., 2015. Reproduction rates under variable food conditions and starvation in Mnemiopsis leidyi: Significance for the invasion success of a ctenophore. J. Plankton Res. 37, 1011-1018.
Denmark	winter	IBTS_Q1_DK_2022	2	2	2022	North sea	IBTS_Q1_DK_2022_26	54.7589	7.79455	4476.72	12.2	Ctenophora	Mnemiopsis leidyi	1	1	1	1	20.28	0.223378	0.00272521	0.00103599	0.0126391	Jaspers, C., Møller, E.F., Kiørboe, T., 2015. Reproduction rates under variable food conditions and starvation in Mnemiopsis leidyi: Significance for the invasion success of a ctenophore. J. Plankton Res. 37, 1011-1018.
Denmark	winter	IBTS_Q1_DK_2022	2	2	2022	North sea	IBTS_Q1_DK_2022_26	54.7589	7.79455	4476.72	12.2	Ctenophora	Mnemiopsis leidyi	1	1	1	1	25.33	0.223378	0.00272521	0.00194808	0.0237666	Jaspers, C., Møller, E.F., Kiørboe, T., 2015. Reproduction rates under variable food conditions and starvation in Mnemiopsis leidyi: Significance for the invasion success of a ctenophore. J. Plankton Res. 37, 1011-1018.
Denmark	winter	IBTS_Q1_DK_2022	2	2	2022	North sea	IBTS_Q1_DK_2022_26	54.7589	7.79455	4476.72	12.2	Ctenophora	Mnemiopsis leidyi	1	1	1	1	24.87	0.223378	0.00272521	0.00184928	0.0225612	Jaspers, C., Møller, E.F., Kiørboe, T., 2015. Reproduction rates under variable food conditions and starvation in Mnemiopsis leidyi: Significance for the invasion success of a ctenophore. J. Plankton Res. 37, 1011-1018.
Denmark	winter	IBTS_Q1_DK_2022	2	2	2022	North sea	IBTS_Q1_DK_2022_26	54.7589	7.79455	4476.72	12.2	Ctenophora	Mnemiopsis leidyi	1	1	1	1	16.77	0.223378	0.00272521	0.000603889	0.00736744	Jaspers, C., Møller, E.F., Kiørboe, T., 2015. Reproduction rates under variable food conditions and starvation in Mnemiopsis leidyi: Significance for the invasion success of a ctenophore. J. Plankton Res. 37, 1011-1018.
Denmark	winter	IBTS_Q1_DK_2022	2	2	2022	North sea	IBTS_Q1_DK_2022_26	54.7589	7.79455	4476.72	12.2	Ctenophora	Mnemiopsis leidyi	1	1	1	1	16.22	0.223378	0.00272521	0.000549323	0.00670174	Jaspers, C., Møller, E.F., Kiørboe, T., 2015. Reproduction rates under variable food conditions and starvation in Mnemiopsis leidyi: Significance for the invasion success of a ctenophore. J. Plankton Res. 37, 1011-1018.
Denmark	winter	IBTS_Q1_DK_2022	2	2	2022	North sea	IBTS_Q1_DK_2022_26	54.7589	7.79455	4476.72	12.2	Ctenophora	Mnemiopsis leidyi	1	1	1	1	17.18	0.223378	0.00272521	0.000646768	0.00789058	Jaspers, C., Møller, E.F., Kiørboe, T., 2015. Reproduction rates under variable food conditions and starvation in Mnemiopsis leidyi: Significance for the invasion success of a ctenophore. J. Plankton Res. 37, 1011-1018.
Denmark	winter	IBTS_Q1_DK_2022	2	2	2022	North sea	IBTS_Q1_DK_2022_26	54.7589	7.79455	4476.72	12.2	Ctenophora	Mnemiopsis leidyi	1	1	1	1	18.05	0.223378	0.00272521	0.000744181	0.009079	Jaspers, C., Møller, E.F., Kiørboe, T., 2015. Reproduction rates under variable food conditions and starvation in Mnemiopsis leidyi: Significance for the invasion success of a ctenophore. J. Plankton Res. 37, 1011-1018.
Denmark	winter	IBTS_Q1_DK_2022	2	2	2022	North sea	IBTS_Q1_DK_2022_26	54.7589	7.79455	4476.72	12.2	Ctenophora	Mnemiopsis leidyi	1	1	1	1	13.33	0.223378	0.00272521	0.00031463	0.00383849	Jaspers, C., Møller, E.F., Kiørboe, T., 2015. Reproduction rates under variable food conditions and starvation in Mnemiopsis leidyi: Significance for the invasion success of a ctenophore. J. Plankton Res. 37, 1011-1018.
Denmark	winter	IBTS_Q1_DK_2022	2	2	2022	North sea	IBTS_Q1_DK_2022_26	54.7589	7.79455	4476.72	12.2	Ctenophora	Mnemiopsis leidyi	1	1	1	1	12.66	0.223378	0.00272521	0.000271766	0.00331554	Jaspers, C., Møller, E.F., Kiørboe, T., 2015. Reproduction rates under variable food conditions and starvation in Mnemiopsis leidyi: Significance for the invasion success of a ctenophore. J. Plankton Res. 37, 1011-1018.
Denmark	winter	IBTS_Q1_DK_2022	2	2	2022	North sea	IBTS_Q1_DK_2022_26	54.7589	7.79455	4476.72	12.2	Ctenophora	Mnemiopsis leidyi	1	1	1	1	25.81	0.223378	0.00272521	0.00205476	0.0250681	Jaspers, C., Møller, E.F., Kiørboe, T., 2015. Reproduction rates under variable food conditions and starvation in Mnemiopsis leidyi: Significance for the invasion success of a ctenophore. J. Plankton Res. 37, 1011-1018.
Denmark	winter	IBTS_Q1_DK_2022	2	2	2022	North sea	IBTS_Q1_DK_2022_26	54.7589	7.79455	4476.72	12.2	Ctenophora	Mnemiopsis leidyi	1	1	1	1	15.19	0.223378	0.00272521	0.000455939	0.00556246	Jaspers, C., Møller, E.F., Kiørboe, T., 2015. Reproduction rates under variable food conditions and starvation in Mnemiopsis leidyi: Significance for the invasion success of a ctenophore. J. Plankton Res. 37, 1011-1018.
Denmark	winter	IBTS_Q1_DK_2022	2	2	2022	North sea	IBTS_Q1_DK_2022_26	54.7589	7.79455	4476.72	12.2	Ctenophora	Mnemiopsis leidyi	1	1	1	1	21.85	0.223378	0.00272521	0.00128034	0.0156201	Jaspers, C., Møller, E.F., Kiørboe, T., 2015. Reproduction rates under variable food conditions and starvation in Mnemiopsis leidyi: Significance for the invasion success of a ctenophore. J. Plankton Res. 37, 1011-1018.
Denmark	winter	IBTS_Q1_DK_2022	2	2	2022	North sea	IBTS_Q1_DK_2022_26	54.7589	7.79455	4476.72	12.2	Ctenophora	Mnemiopsis leidyi	1	1	1	1	26.99	0.223378	0.00272521	0.00233292	0.0284616	Jaspers, C., Møller, E.F., Kiørboe, T., 2015. Reproduction rates under variable food conditions and starvation in Mnemiopsis leidyi: Significance for the invasion success of a ctenophore. J. Plankton Res. 37, 1011-1018.
Denmark	winter	IBTS_Q1_DK_2022	2	2	2022	North sea	IBTS_Q1_DK_2022_26	54.7589	7.79455	4476.72	12.2	Ctenophora	Mnemiopsis leidyi	1	1	1	1	29.83	0.223378	0.00272521	0.00309955	0.0378145	Jaspers, C., Møller, E.F., Kiørboe, T., 2015. Reproduction rates under variable food conditions and starvation in Mnemiopsis leidyi: Significance for the invasion success of a ctenophore. J. Plankton Res. 37, 1011-1018.
Denmark	winter	IBTS_Q1_DK_2022	2	2	2022	North sea	IBTS_Q1_DK_2022_26	54.7589	7.79455	4476.72	12.2	Ctenophora	Mnemiopsis leidyi	1	1	1	1	15.98	0.223378	0.00272521	0.000526552	0.00642393	Jaspers, C., Møller, E.F., Kiørboe, T., 2015. Reproduction rates under variable food conditions and starvation in Mnemiopsis leidyi: Significance for the invasion success of a ctenophore. J. Plankton Res. 37, 1011-1018.
Denmark	winter	IBTS_Q1_DK_2022	2	2	2022	North sea	IBTS_Q1_DK_2022_26	54.7589	7.79455	4476.72	12.2	Ctenophora	Mnemiopsis leidyi	1	1	1	1	15.06	0.223378	0.00272521	0.000444945	0.00542832	Jaspers, C., Møller, E.F., Kiørboe, T., 2015. Reproduction rates under variable food conditions and starvation in Mnemiopsis leidyi: Significance for the invasion success of a ctenophore. J. Plankton Res. 37, 1011-1018.
Denmark	winter	IBTS_Q1_DK_2022	2	2	2022	North sea	IBTS_Q1_DK_2022_26	54.7589	7.79455	4476.72	12.2	Ctenophora	Mnemiopsis leidyi	1	1	1	1	24.88	0.223378	0.00272521	0.00185139	0.022587	Jaspers, C., Møller, E.F., Kiørboe, T., 2015. Reproduction rates under variable food conditions and starvation in Mnemiopsis leidyi: Significance for the invasion success of a ctenophore. J. Plankton Res. 37, 1011-1018.
Denmark	winter	IBTS_Q1_DK_2022	2	2	2022	North sea	IBTS_Q1_DK_2022_26	54.7589	7.79455	4476.72	12.2	Ctenophora	Mnemiopsis leidyi	1	1	1	1	7.82	0.223378	0.00272521	6.91815e-05	0.000844015	Jaspers, C., Møller, E.F., Kiørboe, T., 2015. Reproduction rates under variable food conditions and starvation in Mnemiopsis leidyi: Significance for the invasion success of a ctenophore. J. Plankton Res. 37, 1011-1018.
Denmark	winter	IBTS_Q1_DK_2022	2	2	2022	North sea	IBTS_Q1_DK_2022_26	54.7589	7.79455	4476.72	12.2	Ctenophora	Mnemiopsis leidyi	1	1	1	1	14.89	0.223378	0.00272521	0.000430828	0.0052561	Jaspers, C., Møller, E.F., Kiørboe, T., 2015. Reproduction rates under variable food conditions and starvation in Mnemiopsis leidyi: Significance for the invasion success of a ctenophore. J. Plankton Res. 37, 1011-1018.
Denmark	winter	IBTS_Q1_DK_2022	2	2	2022	North sea	IBTS_Q1_DK_2022_26	54.7589	7.79455	4476.72	12.2	Ctenophora	Mnemiopsis leidyi	1	1	1	1	15.66	0.223378	0.00272521	0.000497155	0.00606529	Jaspers, C., Møller, E.F., Kiørboe, T., 2015. Reproduction rates under variable food conditions and starvation in Mnemiopsis leidyi: Significance for the invasion success of a ctenophore. J. Plankton Res. 37, 1011-1018.
Denmark	winter	IBTS_Q1_DK_2022	2	2	2022	North sea	IBTS_Q1_DK_2022_26	54.7589	7.79455	4476.72	12.2	Ctenophora	Mnemiopsis leidyi	1	1	1	1	24.52	0.223378	0.00272521	0.00177632	0.0216711	Jaspers, C., Møller, E.F., Kiørboe, T., 2015. Reproduction rates under variable food conditions and starvation in Mnemiopsis leidyi: Significance for the invasion success of a ctenophore. J. Plankton Res. 37, 1011-1018.
Denmark	winter	IBTS_Q1_DK_2022	2	2	2022	North sea	IBTS_Q1_DK_2022_26	54.7589	7.79455	4476.72	12.2	Ctenophora	Mnemiopsis leidyi	1	1	1	1	23.01	0.223378	0.00272521	0.00148295	0.018092	Jaspers, C., Møller, E.F., Kiørboe, T., 2015. Reproduction rates under variable food conditions and starvation in Mnemiopsis leidyi: Significance for the invasion success of a ctenophore. J. Plankton Res. 37, 1011-1018.
Denmark	winter	IBTS_Q1_DK_2022	2	2	2022	North sea	IBTS_Q1_DK_2022_26	54.7589	7.79455	4476.72	12.2	Ctenophora	Mnemiopsis leidyi	1	1	1	1	29.11	0.223378	0.00272521	0.00289176	0.0352795	Jaspers, C., Møller, E.F., Kiørboe, T., 2015. Reproduction rates under variable food conditions and starvation in Mnemiopsis leidyi: Significance for the invasion success of a ctenophore. J. Plankton Res. 37, 1011-1018.
Denmark	winter	IBTS_Q1_DK_2022	2	2	2022	North sea	IBTS_Q1_DK_2022_26	54.7589	7.79455	4476.72	12.2	Ctenophora	Mnemiopsis leidyi	1	1	1	1	26.17	0.223378	0.00272521	0.0021372	0.0260739	Jaspers, C., Møller, E.F., Kiørboe, T., 2015. Reproduction rates under variable food conditions and starvation in Mnemiopsis leidyi: Significance for the invasion success of a ctenophore. J. Plankton Res. 37, 1011-1018.
Denmark	winter	IBTS_Q1_DK_2022	2	2	2022	North sea	IBTS_Q1_DK_2022_26	54.7589	7.79455	4476.72	12.2	Ctenophora	Mnemiopsis leidyi	1	1	1	1	24.06	0.223378	0.00272521	0.0016833	0.0205363	Jaspers, C., Møller, E.F., Kiørboe, T., 2015. Reproduction rates under variable food conditions and starvation in Mnemiopsis leidyi: Significance for the invasion success of a ctenophore. J. Plankton Res. 37, 1011-1018.
Denmark	winter	IBTS_Q1_DK_2022	2	2	2022	North sea	IBTS_Q1_DK_2022_26	54.7589	7.79455	4476.72	12.2	Ctenophora	Mnemiopsis leidyi	1	1	1	1	24.06	0.223378	0.00272521	0.0016833	0.0205363	Jaspers, C., Møller, E.F., Kiørboe, T., 2015. Reproduction rates under variable food conditions and starvation in Mnemiopsis leidyi: Significance for the invasion success of a ctenophore. J. Plankton Res. 37, 1011-1018.
Denmark	winter	IBTS_Q1_DK_2022	2	2	2022	North sea	IBTS_Q1_DK_2022_26	54.7589	7.79455	4476.72	12.2	Ctenophora	Mnemiopsis leidyi	1	1	1	1	24.4	0.223378	0.00272521	0.00175174	0.0213713	Jaspers, C., Møller, E.F., Kiørboe, T., 2015. Reproduction rates under variable food conditions and starvation in Mnemiopsis leidyi: Significance for the invasion success of a ctenophore. J. Plankton Res. 37, 1011-1018.
Denmark	winter	IBTS_Q1_DK_2022	2	2	2022	North sea	IBTS_Q1_DK_2022_26	54.7589	7.79455	4476.72	12.2	Ctenophora	Mnemiopsis leidyi	1	1	1	1	14.42	0.223378	0.00272521	0.000393319	0.00479849	Jaspers, C., Møller, E.F., Kiørboe, T., 2015. Reproduction rates under variable food conditions and starvation in Mnemiopsis leidyi: Significance for the invasion success of a ctenophore. J. Plankton Res. 37, 1011-1018.
Denmark	winter	IBTS_Q1_DK_2022	2	2	2022	North sea	IBTS_Q1_DK_2022_26	54.7589	7.79455	4476.72	12.2	Ctenophora	Mnemiopsis leidyi	1	1	1	1	19.43	0.223378	0.00272521	0.000917373	0.0111919	Jaspers, C., Møller, E.F., Kiørboe, T., 2015. Reproduction rates under variable food conditions and starvation in Mnemiopsis leidyi: Significance for the invasion success of a ctenophore. J. Plankton Res. 37, 1011-1018.
Denmark	winter	IBTS_Q1_DK_2022	2	2	2022	North sea	IBTS_Q1_DK_2022_26	54.7589	7.79455	4476.72	12.2	Ctenophora	Mnemiopsis leidyi	1	1	1	1	20.91	0.223378	0.00272521	0.00113003	0.0137863	Jaspers, C., Møller, E.F., Kiørboe, T., 2015. Reproduction rates under variable food conditions and starvation in Mnemiopsis leidyi: Significance for the invasion success of a ctenophore. J. Plankton Res. 37, 1011-1018.
Denmark	winter	IBTS_Q1_DK_2022	2	2	2022	North sea	IBTS_Q1_DK_2022_26	54.7589	7.79455	4476.72	12.2	Ctenophora	Pleurobrachia pileus	1	1	1	1	27.87	0.223378	0.00272521	0.000667683	0.00814573	Mutlu, E., Bingel, F., 1999. Distribution and abundance of ctenophores, and their zooplankton food in the Black Sea. I. Pleurobrachia pileus. Mar. Biol. 135, 589-601.
Denmark	winter	IBTS_Q1_DK_2022	2	2	2022	North sea	IBTS_Q1_DK_2022_26	54.7589	7.79455	4476.72	12.2	Ctenophora	Pleurobrachia pileus	1	1	1	1	28.85	0.223378	0.00272521	0.000728438	0.00888694	Mutlu, E., Bingel, F., 1999. Distribution and abundance of ctenophores, and their zooplankton food in the Black Sea. I. Pleurobrachia pileus. Mar. Biol. 135, 589-601.
Denmark	winter	IBTS_Q1_DK_2022	2	2	2022	North sea	IBTS_Q1_DK_2022_26	54.7589	7.79455	4476.72	12.2	Ctenophora	Pleurobrachia pileus	1	1	1	1	27.67	0.223378	0.00272521	0.000655674	0.00799922	Mutlu, E., Bingel, F., 1999. Distribution and abundance of ctenophores, and their zooplankton food in the Black Sea. I. Pleurobrachia pileus. Mar. Biol. 135, 589-601.
Denmark	winter	IBTS_Q1_DK_2022	2	2	2022	North sea	IBTS_Q1_DK_2022_26	54.7589	7.79455	4476.72	12.2	Ctenophora	Pleurobrachia pileus	1	1	1	1	21.33	0.223378	0.00272521	0.000340316	0.00415185	Mutlu, E., Bingel, F., 1999. Distribution and abundance of ctenophores, and their zooplankton food in the Black Sea. I. Pleurobrachia pileus. Mar. Biol. 135, 589-601.
Denmark	winter	IBTS_Q1_DK_2022	2	2	2022	North sea	IBTS_Q1_DK_2022_26	54.7589	7.79455	4476.72	12.2	Ctenophora	Pleurobrachia pileus	1	1	1	1	25.8	0.223378	0.00272521	0.000549676	0.00670604	Mutlu, E., Bingel, F., 1999. Distribution and abundance of ctenophores, and their zooplankton food in the Black Sea. I. Pleurobrachia pileus. Mar. Biol. 135, 589-601.
Denmark	winter	IBTS_Q1_DK_2022	2	2	2022	North sea	IBTS_Q1_DK_2022_26	54.7589	7.79455	4476.72	12.2	Ctenophora	Pleurobrachia pileus	1	1	1	1	20.9	0.223378	0.00272521	0.000323291	0.00394415	Mutlu, E., Bingel, F., 1999. Distribution and abundance of ctenophores, and their zooplankton food in the Black Sea. I. Pleurobrachia pileus. Mar. Biol. 135, 589-601.
Denmark	winter	IBTS_Q1_DK_2022	2	2	2022	North sea	IBTS_Q1_DK_2022_26	54.7589	7.79455	4476.72	12.2	Ctenophora	Pleurobrachia pileus	1	1	1	1	30.71	0.223378	0.00272521	0.000852649	0.0104023	Mutlu, E., Bingel, F., 1999. Distribution and abundance of ctenophores, and their zooplankton food in the Black Sea. I. Pleurobrachia pileus. Mar. Biol. 135, 589-601.
Denmark	winter	IBTS_Q1_DK_2022	2	2	2022	North sea	IBTS_Q1_DK_2022_26	54.7589	7.79455	4476.72	12.2	Ctenophora	Pleurobrachia pileus	1	1	1	1	24.97	0.223378	0.00272521	0.000506197	0.0061756	Mutlu, E., Bingel, F., 1999. Distribution and abundance of ctenophores, and their zooplankton food in the Black Sea. I. Pleurobrachia pileus. Mar. Biol. 135, 589-601.
Denmark	winter	IBTS_Q1_DK_2022	2	2	2022	North sea	IBTS_Q1_DK_2022_26	54.7589	7.79455	4476.72	12.2	Ctenophora	Pleurobrachia pileus	1	1	1	1	9.32	0.223378	0.00272521	4.22428e-05	0.000515363	Mutlu, E., Bingel, F., 1999. Distribution and abundance of ctenophores, and their zooplankton food in the Black Sea. I. Pleurobrachia pileus. Mar. Biol. 135, 589-601.
Denmark	winter	IBTS_Q1_DK_2022	2	2	2022	North sea	IBTS_Q1_DK_2022_26	54.7589	7.79455	4476.72	12.2	Hydrozoa	Aglantha digitale	1	1	1	1	4.94	0.223378	0.00272521	1.66082e-06	2.0262e-05	Runge, J.A., Pepin, P., Silvert, W., 1987. Feeding behavior of the Atlantic mackerel Scomber scombrus on the hydromedusa Aglantha digitale. Marine Biology 94 (3), 329-333.
Denmark	winter	IBTS_Q1_DK_2022	2	2	2022	North sea	IBTS_Q1_DK_2022_26	54.7589	7.79455	4476.72	12.2	Hydrozoa	Aglantha digitale	1	1	1	1	6.8	0.223378	0.00272521	3.09704e-06	3.77839e-05	Runge, J.A., Pepin, P., Silvert, W., 1987. Feeding behavior of the Atlantic mackerel Scomber scombrus on the hydromedusa Aglantha digitale. Marine Biology 94 (3), 329-333.
Denmark	winter	IBTS_Q1_DK_2022	2	2	2022	North sea	IBTS_Q1_DK_2022_26	54.7589	7.79455	4476.72	12.2	Hydrozoa	Aglantha digitale	1	1	1	1	5.76	0.223378	0.00272521	2.24067e-06	2.73362e-05	Runge, J.A., Pepin, P., Silvert, W., 1987. Feeding behavior of the Atlantic mackerel Scomber scombrus on the hydromedusa Aglantha digitale. Marine Biology 94 (3), 329-333.
Denmark	winter	IBTS_Q1_DK_2022	2	2	2022	North sea	IBTS_Q1_DK_2022_26	54.7589	7.79455	4476.72	12.2	Hydrozoa	Aglantha digitale	1	1	1	1	6.07	0.223378	0.00272521	2.48183e-06	3.02784e-05	Runge, J.A., Pepin, P., Silvert, W., 1987. Feeding behavior of the Atlantic mackerel Scomber scombrus on the hydromedusa Aglantha digitale. Marine Biology 94 (3), 329-333.
Denmark	winter	IBTS_Q1_DK_2022	2	2	2022	North sea	IBTS_Q1_DK_2022_26	54.7589	7.79455	4476.72	12.2	Hydrozoa	Aglantha digitale	1	1	1	1	4.29	0.223378	0.00272521	1.26138e-06	1.53888e-05	Runge, J.A., Pepin, P., Silvert, W., 1987. Feeding behavior of the Atlantic mackerel Scomber scombrus on the hydromedusa Aglantha digitale. Marine Biology 94 (3), 329-333.
Denmark	winter	IBTS_Q1_DK_2022	2	2	2022	North sea	IBTS_Q1_DK_2022_26	54.7589	7.79455	4476.72	12.2	Hydrozoa	Aglantha digitale	1	1	1	1	6.74	0.223378	0.00272521	3.04398e-06	3.71365e-05	Runge, J.A., Pepin, P., Silvert, W., 1987. Feeding behavior of the Atlantic mackerel Scomber scombrus on the hydromedusa Aglantha digitale. Marine Biology 94 (3), 329-333.
Denmark	winter	IBTS_Q1_DK_2022	2	2	2022	North sea	IBTS_Q1_DK_2022_26	54.7589	7.79455	4476.72	12.2	Hydrozoa	Aglantha digitale	1	1	1	1	5.07	0.223378	0.00272521	1.74711e-06	2.13147e-05	Runge, J.A., Pepin, P., Silvert, W., 1987. Feeding behavior of the Atlantic mackerel Scomber scombrus on the hydromedusa Aglantha digitale. Marine Biology 94 (3), 329-333.
Denmark	winter	IBTS_Q1_DK_2022	2	2	2022	North sea	IBTS_Q1_DK_2022_26	54.7589	7.79455	4476.72	12.2	Hydrozoa	Aglantha digitale	1	1	1	1	4.32	0.223378	0.00272521	1.27864e-06	1.55994e-05	Runge, J.A., Pepin, P., Silvert, W., 1987. Feeding behavior of the Atlantic mackerel Scomber scombrus on the hydromedusa Aglantha digitale. Marine Biology 94 (3), 329-333.
Denmark	winter	IBTS_Q1_DK_2022	2	2	2022	North sea	IBTS_Q1_DK_2022_27	54.9094	7.62405	3669.01	15.1	Scyphozoa	Cyanea spp.	1	1	1	1	25.6	0.272553	0.00411555	0.0238659	0.360376	Båmstedt, U., Martinussen, M.B., Matsakis, S., 1994. Trophodynamics of the two Scyphozoan jellyfishes, Aurelia aurita and Cyanea capillata in western Norway. ICES J. Mar. Sci. 51, 369-382.
Denmark	winter	IBTS_Q1_DK_2022	2	2	2022	North sea	IBTS_Q1_DK_2022_27	54.9094	7.62405	3669.01	15.1	Ctenophora	Beroe spp.	1	1	1	1	11.09	0.272553	0.00411555	5.26067e-05	0.000794361	Finenko, G.A., Anninsky, B.E., Romanova, Z.A., Abolmasova, G.I., Kideys, A.E., 2001. Chemical composition, respiration and feeding rates of the new alien ctenophore, Beroe ovata, in the Black Sea. Hydrobiologia 451, 177-186.
Denmark	winter	IBTS_Q1_DK_2022	2	2	2022	North sea	IBTS_Q1_DK_2022_27	54.9094	7.62405	3669.01	15.1	Hydrozoa	unidentified	1	1	1	1	10.53	0.272553	0.00411555
Denmark	winter	IBTS_Q1_DK_2022	2	2	2022	North sea	IBTS_Q1_DK_2022_27	54.9094	7.62405	3669.01	15.1	Ctenophora	Mnemiopsis leidyi	1	1	1	1	20.43	0.272553	0.00411555	0.00129079	0.0194909	Jaspers, C., Møller, E.F., Kiørboe, T., 2015. Reproduction rates under variable food conditions and starvation in Mnemiopsis leidyi: Significance for the invasion success of a ctenophore. J. Plankton Res. 37, 1011-1018.
Denmark	winter	IBTS_Q1_DK_2022	2	2	2022	North sea	IBTS_Q1_DK_2022_27	54.9094	7.62405	3669.01	15.1	Ctenophora	Mnemiopsis leidyi	1	1	1	1	25.51	0.272553	0.00411555	0.00242522	0.0366208	Jaspers, C., Møller, E.F., Kiørboe, T., 2015. Reproduction rates under variable food conditions and starvation in Mnemiopsis leidyi: Significance for the invasion success of a ctenophore. J. Plankton Res. 37, 1011-1018.
Denmark	winter	IBTS_Q1_DK_2022	2	2	2022	North sea	IBTS_Q1_DK_2022_27	54.9094	7.62405	3669.01	15.1	Ctenophora	Mnemiopsis leidyi	1	1	1	1	27.94	0.272553	0.00411555	0.00314034	0.0474191	Jaspers, C., Møller, E.F., Kiørboe, T., 2015. Reproduction rates under variable food conditions and starvation in Mnemiopsis leidyi: Significance for the invasion success of a ctenophore. J. Plankton Res. 37, 1011-1018.
Denmark	winter	IBTS_Q1_DK_2022	2	2	2022	North sea	IBTS_Q1_DK_2022_27	54.9094	7.62405	3669.01	15.1	Ctenophora	Mnemiopsis leidyi	1	1	1	1	26.58	0.272553	0.00411555	0.0027254	0.0411535	Jaspers, C., Møller, E.F., Kiørboe, T., 2015. Reproduction rates under variable food conditions and starvation in Mnemiopsis leidyi: Significance for the invasion success of a ctenophore. J. Plankton Res. 37, 1011-1018.
Denmark	winter	IBTS_Q1_DK_2022	2	2	2022	North sea	IBTS_Q1_DK_2022_27	54.9094	7.62405	3669.01	15.1	Ctenophora	Mnemiopsis leidyi	1	1	1	1	24.07	0.272553	0.00411555	0.0020563	0.0310501	Jaspers, C., Møller, E.F., Kiørboe, T., 2015. Reproduction rates under variable food conditions and starvation in Mnemiopsis leidyi: Significance for the invasion success of a ctenophore. J. Plankton Res. 37, 1011-1018.
Denmark	winter	IBTS_Q1_DK_2022	2	2	2022	North sea	IBTS_Q1_DK_2022_27	54.9094	7.62405	3669.01	15.1	Ctenophora	Mnemiopsis leidyi	1	1	1	1	23.47	0.272553	0.00411555	0.00191404	0.028902	Jaspers, C., Møller, E.F., Kiørboe, T., 2015. Reproduction rates under variable food conditions and starvation in Mnemiopsis leidyi: Significance for the invasion success of a ctenophore. J. Plankton Res. 37, 1011-1018.
Denmark	winter	IBTS_Q1_DK_2022	2	2	2022	North sea	IBTS_Q1_DK_2022_27	54.9094	7.62405	3669.01	15.1	Ctenophora	Mnemiopsis leidyi	1	1	1	1	19.16	0.272553	0.00411555	0.00107571	0.0162433	Jaspers, C., Møller, E.F., Kiørboe, T., 2015. Reproduction rates under variable food conditions and starvation in Mnemiopsis leidyi: Significance for the invasion success of a ctenophore. J. Plankton Res. 37, 1011-1018.
Denmark	winter	IBTS_Q1_DK_2022	2	2	2022	North sea	IBTS_Q1_DK_2022_27	54.9094	7.62405	3669.01	15.1	Ctenophora	Mnemiopsis leidyi	1	1	1	1	9.66	0.272553	0.00411555	0.000153826	0.00232277	Jaspers, C., Møller, E.F., Kiørboe, T., 2015. Reproduction rates under variable food conditions and starvation in Mnemiopsis leidyi: Significance for the invasion success of a ctenophore. J. Plankton Res. 37, 1011-1018.
Denmark	winter	IBTS_Q1_DK_2022	2	2	2022	North sea	IBTS_Q1_DK_2022_27	54.9094	7.62405	3669.01	15.1	Ctenophora	Mnemiopsis leidyi	1	1	1	1	20.14	0.272553	0.00411555	0.00123943	0.0187154	Jaspers, C., Møller, E.F., Kiørboe, T., 2015. Reproduction rates under variable food conditions and starvation in Mnemiopsis leidyi: Significance for the invasion success of a ctenophore. J. Plankton Res. 37, 1011-1018.
Denmark	winter	IBTS_Q1_DK_2022	2	2	2022	North sea	IBTS_Q1_DK_2022_27	54.9094	7.62405	3669.01	15.1	Ctenophora	Mnemiopsis leidyi	1	1	1	1	26.42	0.272553	0.00411555	0.00267906	0.0404538	Jaspers, C., Møller, E.F., Kiørboe, T., 2015. Reproduction rates under variable food conditions and starvation in Mnemiopsis leidyi: Significance for the invasion success of a ctenophore. J. Plankton Res. 37, 1011-1018.
Denmark	winter	IBTS_Q1_DK_2022	2	2	2022	North sea	IBTS_Q1_DK_2022_27	54.9094	7.62405	3669.01	15.1	Ctenophora	Mnemiopsis leidyi	1	1	1	1	23.35	0.272553	0.00411555	0.00188638	0.0284843	Jaspers, C., Møller, E.F., Kiørboe, T., 2015. Reproduction rates under variable food conditions and starvation in Mnemiopsis leidyi: Significance for the invasion success of a ctenophore. J. Plankton Res. 37, 1011-1018.
Denmark	winter	IBTS_Q1_DK_2022	2	2	2022	North sea	IBTS_Q1_DK_2022_27	54.9094	7.62405	3669.01	15.1	Ctenophora	Mnemiopsis leidyi	1	1	1	1	32.24	0.272553	0.00411555	0.00471558	0.0712053	Jaspers, C., Møller, E.F., Kiørboe, T., 2015. Reproduction rates under variable food conditions and starvation in Mnemiopsis leidyi: Significance for the invasion success of a ctenophore. J. Plankton Res. 37, 1011-1018.
Denmark	winter	IBTS_Q1_DK_2022	2	2	2022	North sea	IBTS_Q1_DK_2022_27	54.9094	7.62405	3669.01	15.1	Ctenophora	Mnemiopsis leidyi	1	1	1	1	21.3	0.272553	0.00411555	0.00145309	0.0219416	Jaspers, C., Møller, E.F., Kiørboe, T., 2015. Reproduction rates under variable food conditions and starvation in Mnemiopsis leidyi: Significance for the invasion success of a ctenophore. J. Plankton Res. 37, 1011-1018.
Denmark	winter	IBTS_Q1_DK_2022	2	2	2022	North sea	IBTS_Q1_DK_2022_27	54.9094	7.62405	3669.01	15.1	Ctenophora	Mnemiopsis leidyi	1	1	1	1	30.43	0.272553	0.00411555	0.00400194	0.0604294	Jaspers, C., Møller, E.F., Kiørboe, T., 2015. Reproduction rates under variable food conditions and starvation in Mnemiopsis leidyi: Significance for the invasion success of a ctenophore. J. Plankton Res. 37, 1011-1018.
Denmark	winter	IBTS_Q1_DK_2022	2	2	2022	North sea	IBTS_Q1_DK_2022_27	54.9094	7.62405	3669.01	15.1	Ctenophora	Mnemiopsis leidyi	1	1	1	1	26.12	0.272553	0.00411555	0.00259357	0.0391628	Jaspers, C., Møller, E.F., Kiørboe, T., 2015. Reproduction rates under variable food conditions and starvation in Mnemiopsis leidyi: Significance for the invasion success of a ctenophore. J. Plankton Res. 37, 1011-1018.
Denmark	winter	IBTS_Q1_DK_2022	2	2	2022	North sea	IBTS_Q1_DK_2022_27	54.9094	7.62405	3669.01	15.1	Ctenophora	Mnemiopsis leidyi	1	1	1	1	25.08	0.272553	0.00411555	0.00231091	0.0348948	Jaspers, C., Møller, E.F., Kiørboe, T., 2015. Reproduction rates under variable food conditions and starvation in Mnemiopsis leidyi: Significance for the invasion success of a ctenophore. J. Plankton Res. 37, 1011-1018.
Denmark	winter	IBTS_Q1_DK_2022	2	2	2022	North sea	IBTS_Q1_DK_2022_27	54.9094	7.62405	3669.01	15.1	Ctenophora	Mnemiopsis leidyi	1	1	1	1	27.3	0.272553	0.00411555	0.00294033	0.0443989	Jaspers, C., Møller, E.F., Kiørboe, T., 2015. Reproduction rates under variable food conditions and starvation in Mnemiopsis leidyi: Significance for the invasion success of a ctenophore. J. Plankton Res. 37, 1011-1018.
Denmark	winter	IBTS_Q1_DK_2022	2	2	2022	North sea	IBTS_Q1_DK_2022_27	54.9094	7.62405	3669.01	15.1	Ctenophora	Mnemiopsis leidyi	1	1	1	1	20.48	0.272553	0.00411555	0.00129978	0.0196267	Jaspers, C., Møller, E.F., Kiørboe, T., 2015. Reproduction rates under variable food conditions and starvation in Mnemiopsis leidyi: Significance for the invasion success of a ctenophore. J. Plankton Res. 37, 1011-1018.
Denmark	winter	IBTS_Q1_DK_2022	2	2	2022	North sea	IBTS_Q1_DK_2022_27	54.9094	7.62405	3669.01	15.1	Ctenophora	Mnemiopsis leidyi	1	1	1	1	16.14	0.272553	0.00411555	0.000660906	0.00997968	Jaspers, C., Møller, E.F., Kiørboe, T., 2015. Reproduction rates under variable food conditions and starvation in Mnemiopsis leidyi: Significance for the invasion success of a ctenophore. J. Plankton Res. 37, 1011-1018.
Denmark	winter	IBTS_Q1_DK_2022	2	2	2022	North sea	IBTS_Q1_DK_2022_27	54.9094	7.62405	3669.01	15.1	Ctenophora	Mnemiopsis leidyi	1	1	1	1	15.63	0.272553	0.00411555	0.000603305	0.00910991	Jaspers, C., Møller, E.F., Kiørboe, T., 2015. Reproduction rates under variable food conditions and starvation in Mnemiopsis leidyi: Significance for the invasion success of a ctenophore. J. Plankton Res. 37, 1011-1018.
Denmark	winter	IBTS_Q1_DK_2022	2	2	2022	North sea	IBTS_Q1_DK_2022_27	54.9094	7.62405	3669.01	15.1	Ctenophora	Mnemiopsis leidyi	1	1	1	1	20.14	0.272553	0.00411555	0.00123943	0.0187154	Jaspers, C., Møller, E.F., Kiørboe, T., 2015. Reproduction rates under variable food conditions and starvation in Mnemiopsis leidyi: Significance for the invasion success of a ctenophore. J. Plankton Res. 37, 1011-1018.
Denmark	winter	IBTS_Q1_DK_2022	2	2	2022	North sea	IBTS_Q1_DK_2022_27	54.9094	7.62405	3669.01	15.1	Ctenophora	Mnemiopsis leidyi	1	1	1	1	17.65	0.272553	0.00411555	0.000852017	0.0128655	Jaspers, C., Møller, E.F., Kiørboe, T., 2015. Reproduction rates under variable food conditions and starvation in Mnemiopsis leidyi: Significance for the invasion success of a ctenophore. J. Plankton Res. 37, 1011-1018.
Denmark	winter	IBTS_Q1_DK_2022	2	2	2022	North sea	IBTS_Q1_DK_2022_27	54.9094	7.62405	3669.01	15.1	Ctenophora	Mnemiopsis leidyi	1	1	1	1	29.78	0.272553	0.00411555	0.00376391	0.0568351	Jaspers, C., Møller, E.F., Kiørboe, T., 2015. Reproduction rates under variable food conditions and starvation in Mnemiopsis leidyi: Significance for the invasion success of a ctenophore. J. Plankton Res. 37, 1011-1018.
Denmark	winter	IBTS_Q1_DK_2022	2	2	2022	North sea	IBTS_Q1_DK_2022_27	54.9094	7.62405	3669.01	15.1	Ctenophora	Mnemiopsis leidyi	1	1	1	1	19.84	0.272553	0.00411555	0.00118771	0.0179345	Jaspers, C., Møller, E.F., Kiørboe, T., 2015. Reproduction rates under variable food conditions and starvation in Mnemiopsis leidyi: Significance for the invasion success of a ctenophore. J. Plankton Res. 37, 1011-1018.
Denmark	winter	IBTS_Q1_DK_2022	2	2	2022	North sea	IBTS_Q1_DK_2022_27	54.9094	7.62405	3669.01	15.1	Ctenophora	Mnemiopsis leidyi	1	1	1	1	25.74	0.272553	0.00411555	0.00248784	0.0375663	Jaspers, C., Møller, E.F., Kiørboe, T., 2015. Reproduction rates under variable food conditions and starvation in Mnemiopsis leidyi: Significance for the invasion success of a ctenophore. J. Plankton Res. 37, 1011-1018.
Denmark	winter	IBTS_Q1_DK_2022	2	2	2022	North sea	IBTS_Q1_DK_2022_27	54.9094	7.62405	3669.01	15.1	Ctenophora	Mnemiopsis leidyi	1	1	1	1	17.01	0.272553	0.00411555	0.000767174	0.0115843	Jaspers, C., Møller, E.F., Kiørboe, T., 2015. Reproduction rates under variable food conditions and starvation in Mnemiopsis leidyi: Significance for the invasion success of a ctenophore. J. Plankton Res. 37, 1011-1018.
Denmark	winter	IBTS_Q1_DK_2022	2	2	2022	North sea	IBTS_Q1_DK_2022_27	54.9094	7.62405	3669.01	15.1	Ctenophora	Mnemiopsis leidyi	1	1	1	1	16.7	0.272553	0.00411555	0.000728129	0.0109947	Jaspers, C., Møller, E.F., Kiørboe, T., 2015. Reproduction rates under variable food conditions and starvation in Mnemiopsis leidyi: Significance for the invasion success of a ctenophore. J. Plankton Res. 37, 1011-1018.
Denmark	winter	IBTS_Q1_DK_2022	2	2	2022	North sea	IBTS_Q1_DK_2022_27	54.9094	7.62405	3669.01	15.1	Ctenophora	Mnemiopsis leidyi	1	1	1	1	29.35	0.272553	0.00411555	0.00361161	0.0545353	Jaspers, C., Møller, E.F., Kiørboe, T., 2015. Reproduction rates under variable food conditions and starvation in Mnemiopsis leidyi: Significance for the invasion success of a ctenophore. J. Plankton Res. 37, 1011-1018.
Denmark	winter	IBTS_Q1_DK_2022	2	2	2022	North sea	IBTS_Q1_DK_2022_27	54.9094	7.62405	3669.01	15.1	Ctenophora	Mnemiopsis leidyi	1	1	1	1	25.6	0.272553	0.00411555	0.0024496	0.0369889	Jaspers, C., Møller, E.F., Kiørboe, T., 2015. Reproduction rates under variable food conditions and starvation in Mnemiopsis leidyi: Significance for the invasion success of a ctenophore. J. Plankton Res. 37, 1011-1018.
Denmark	winter	IBTS_Q1_DK_2022	2	2	2022	North sea	IBTS_Q1_DK_2022_27	54.9094	7.62405	3669.01	15.1	Ctenophora	Mnemiopsis leidyi	1	1	1	1	23.12	0.272553	0.00411555	0.00183408	0.0276946	Jaspers, C., Møller, E.F., Kiørboe, T., 2015. Reproduction rates under variable food conditions and starvation in Mnemiopsis leidyi: Significance for the invasion success of a ctenophore. J. Plankton Res. 37, 1011-1018.
Denmark	winter	IBTS_Q1_DK_2022	2	2	2022	North sea	IBTS_Q1_DK_2022_27	54.9094	7.62405	3669.01	15.1	Ctenophora	Mnemiopsis leidyi	1	1	1	1	16.83	0.272553	0.00411555	0.000744342	0.0112396	Jaspers, C., Møller, E.F., Kiørboe, T., 2015. Reproduction rates under variable food conditions and starvation in Mnemiopsis leidyi: Significance for the invasion success of a ctenophore. J. Plankton Res. 37, 1011-1018.
Denmark	winter	IBTS_Q1_DK_2022	2	2	2022	North sea	IBTS_Q1_DK_2022_27	54.9094	7.62405	3669.01	15.1	Ctenophora	Mnemiopsis leidyi	1	1	1	1	20.89	0.272553	0.00411555	0.00137505	0.0207633	Jaspers, C., Møller, E.F., Kiørboe, T., 2015. Reproduction rates under variable food conditions and starvation in Mnemiopsis leidyi: Significance for the invasion success of a ctenophore. J. Plankton Res. 37, 1011-1018.
Denmark	winter	IBTS_Q1_DK_2022	2	2	2022	North sea	IBTS_Q1_DK_2022_27	54.9094	7.62405	3669.01	15.1	Ctenophora	Mnemiopsis leidyi	1	1	1	1	20.45	0.272553	0.00411555	0.00129438	0.0195452	Jaspers, C., Møller, E.F., Kiørboe, T., 2015. Reproduction rates under variable food conditions and starvation in Mnemiopsis leidyi: Significance for the invasion success of a ctenophore. J. Plankton Res. 37, 1011-1018.
Denmark	winter	IBTS_Q1_DK_2022	2	2	2022	North sea	IBTS_Q1_DK_2022_27	54.9094	7.62405	3669.01	15.1	Ctenophora	Mnemiopsis leidyi	1	1	1	1	24.27	0.272553	0.00411555	0.00210519	0.0317884	Jaspers, C., Møller, E.F., Kiørboe, T., 2015. Reproduction rates under variable food conditions and starvation in Mnemiopsis leidyi: Significance for the invasion success of a ctenophore. J. Plankton Res. 37, 1011-1018.
Denmark	winter	IBTS_Q1_DK_2022	2	2	2022	North sea	IBTS_Q1_DK_2022_27	54.9094	7.62405	3669.01	15.1	Ctenophora	Mnemiopsis leidyi	1	1	1	1	14.67	0.272553	0.00411555	0.000503912	0.00760908	Jaspers, C., Møller, E.F., Kiørboe, T., 2015. Reproduction rates under variable food conditions and starvation in Mnemiopsis leidyi: Significance for the invasion success of a ctenophore. J. Plankton Res. 37, 1011-1018.
Denmark	winter	IBTS_Q1_DK_2022	2	2	2022	North sea	IBTS_Q1_DK_2022_27	54.9094	7.62405	3669.01	15.1	Ctenophora	Mnemiopsis leidyi	1	1	1	1	37.56	0.272553	0.00411555	0.00727636	0.109873	Jaspers, C., Møller, E.F., Kiørboe, T., 2015. Reproduction rates under variable food conditions and starvation in Mnemiopsis leidyi: Significance for the invasion success of a ctenophore. J. Plankton Res. 37, 1011-1018.
Denmark	winter	IBTS_Q1_DK_2022	2	2	2022	North sea	IBTS_Q1_DK_2022_27	54.9094	7.62405	3669.01	15.1	Ctenophora	Mnemiopsis leidyi	1	1	1	1	18.72	0.272553	0.00411555	0.00100703	0.0152061	Jaspers, C., Møller, E.F., Kiørboe, T., 2015. Reproduction rates under variable food conditions and starvation in Mnemiopsis leidyi: Significance for the invasion success of a ctenophore. J. Plankton Res. 37, 1011-1018.
Denmark	winter	IBTS_Q1_DK_2022	2	2	2022	North sea	IBTS_Q1_DK_2022_27	54.9094	7.62405	3669.01	15.1	Ctenophora	Mnemiopsis leidyi	1	1	1	1	25.36	0.272553	0.00411555	0.00238494	0.0360126	Jaspers, C., Møller, E.F., Kiørboe, T., 2015. Reproduction rates under variable food conditions and starvation in Mnemiopsis leidyi: Significance for the invasion success of a ctenophore. J. Plankton Res. 37, 1011-1018.
Denmark	winter	IBTS_Q1_DK_2022	2	2	2022	North sea	IBTS_Q1_DK_2022_27	54.9094	7.62405	3669.01	15.1	Ctenophora	Mnemiopsis leidyi	1	1	1	1	20.87	0.272553	0.00411555	0.00137132	0.0207069	Jaspers, C., Møller, E.F., Kiørboe, T., 2015. Reproduction rates under variable food conditions and starvation in Mnemiopsis leidyi: Significance for the invasion success of a ctenophore. J. Plankton Res. 37, 1011-1018.
Denmark	winter	IBTS_Q1_DK_2022	2	2	2022	North sea	IBTS_Q1_DK_2022_27	54.9094	7.62405	3669.01	15.1	Ctenophora	Mnemiopsis leidyi	1	1	1	1	19.91	0.272553	0.00411555	0.00119965	0.0181148	Jaspers, C., Møller, E.F., Kiørboe, T., 2015. Reproduction rates under variable food conditions and starvation in Mnemiopsis leidyi: Significance for the invasion success of a ctenophore. J. Plankton Res. 37, 1011-1018.
Denmark	winter	IBTS_Q1_DK_2022	2	2	2022	North sea	IBTS_Q1_DK_2022_27	54.9094	7.62405	3669.01	15.1	Ctenophora	Mnemiopsis leidyi	1	1	1	1	20.03	0.272553	0.00411555	0.0012203	0.0184266	Jaspers, C., Møller, E.F., Kiørboe, T., 2015. Reproduction rates under variable food conditions and starvation in Mnemiopsis leidyi: Significance for the invasion success of a ctenophore. J. Plankton Res. 37, 1011-1018.
Denmark	winter	IBTS_Q1_DK_2022	2	2	2022	North sea	IBTS_Q1_DK_2022_27	54.9094	7.62405	3669.01	15.1	Ctenophora	Mnemiopsis leidyi	1	1	1	1	21.24	0.272553	0.00411555	0.00144149	0.0217665	Jaspers, C., Møller, E.F., Kiørboe, T., 2015. Reproduction rates under variable food conditions and starvation in Mnemiopsis leidyi: Significance for the invasion success of a ctenophore. J. Plankton Res. 37, 1011-1018.
Denmark	winter	IBTS_Q1_DK_2022	2	2	2022	North sea	IBTS_Q1_DK_2022_27	54.9094	7.62405	3669.01	15.1	Ctenophora	Mnemiopsis leidyi	1	1	1	1	18.99	0.272553	0.00411555	0.00104883	0.0158373	Jaspers, C., Møller, E.F., Kiørboe, T., 2015. Reproduction rates under variable food conditions and starvation in Mnemiopsis leidyi: Significance for the invasion success of a ctenophore. J. Plankton Res. 37, 1011-1018.
Denmark	winter	IBTS_Q1_DK_2022	2	2	2022	North sea	IBTS_Q1_DK_2022_27	54.9094	7.62405	3669.01	15.1	Ctenophora	Mnemiopsis leidyi	1	1	1	1	35.56	0.272553	0.00411555	0.00622909	0.0940593	Jaspers, C., Møller, E.F., Kiørboe, T., 2015. Reproduction rates under variable food conditions and starvation in Mnemiopsis leidyi: Significance for the invasion success of a ctenophore. J. Plankton Res. 37, 1011-1018.
Denmark	winter	IBTS_Q1_DK_2022	2	2	2022	North sea	IBTS_Q1_DK_2022_27	54.9094	7.62405	3669.01	15.1	Ctenophora	Mnemiopsis leidyi	1	1	1	1	25.11	0.272553	0.00411555	0.00231877	0.0350135	Jaspers, C., Møller, E.F., Kiørboe, T., 2015. Reproduction rates under variable food conditions and starvation in Mnemiopsis leidyi: Significance for the invasion success of a ctenophore. J. Plankton Res. 37, 1011-1018.
Denmark	winter	IBTS_Q1_DK_2022	2	2	2022	North sea	IBTS_Q1_DK_2022_27	54.9094	7.62405	3669.01	15.1	Ctenophora	Mnemiopsis leidyi	1	1	1	1	24.6	0.272553	0.00411555	0.00218751	0.0330313	Jaspers, C., Møller, E.F., Kiørboe, T., 2015. Reproduction rates under variable food conditions and starvation in Mnemiopsis leidyi: Significance for the invasion success of a ctenophore. J. Plankton Res. 37, 1011-1018.
Denmark	winter	IBTS_Q1_DK_2022	2	2	2022	North sea	IBTS_Q1_DK_2022_27	54.9094	7.62405	3669.01	15.1	Ctenophora	Mnemiopsis leidyi	1	1	1	1	27.34	0.272553	0.00411555	0.00295258	0.0445839	Jaspers, C., Møller, E.F., Kiørboe, T., 2015. Reproduction rates under variable food conditions and starvation in Mnemiopsis leidyi: Significance for the invasion success of a ctenophore. J. Plankton Res. 37, 1011-1018.
Denmark	winter	IBTS_Q1_DK_2022	2	2	2022	North sea	IBTS_Q1_DK_2022_27	54.9094	7.62405	3669.01	15.1	Ctenophora	Mnemiopsis leidyi	1	1	1	1	32.36	0.272553	0.00411555	0.0047656	0.0719606	Jaspers, C., Møller, E.F., Kiørboe, T., 2015. Reproduction rates under variable food conditions and starvation in Mnemiopsis leidyi: Significance for the invasion success of a ctenophore. J. Plankton Res. 37, 1011-1018.
Denmark	winter	IBTS_Q1_DK_2022	2	2	2022	North sea	IBTS_Q1_DK_2022_27	54.9094	7.62405	3669.01	15.1	Ctenophora	Mnemiopsis leidyi	1	1	1	1	27.07	0.272553	0.00411555	0.00287052	0.0433448	Jaspers, C., Møller, E.F., Kiørboe, T., 2015. Reproduction rates under variable food conditions and starvation in Mnemiopsis leidyi: Significance for the invasion success of a ctenophore. J. Plankton Res. 37, 1011-1018.
Denmark	winter	IBTS_Q1_DK_2022	2	2	2022	North sea	IBTS_Q1_DK_2022_27	54.9094	7.62405	3669.01	15.1	Ctenophora	Mnemiopsis leidyi	1	1	1	1	26.98	0.272553	0.00411555	0.0028435	0.0429368	Jaspers, C., Møller, E.F., Kiørboe, T., 2015. Reproduction rates under variable food conditions and starvation in Mnemiopsis leidyi: Significance for the invasion success of a ctenophore. J. Plankton Res. 37, 1011-1018.
Denmark	winter	IBTS_Q1_DK_2022	2	2	2022	North sea	IBTS_Q1_DK_2022_27	54.9094	7.62405	3669.01	15.1	Ctenophora	Mnemiopsis leidyi	1	1	1	1	14.65	0.272553	0.00411555	0.000501964	0.00757965	Jaspers, C., Møller, E.F., Kiørboe, T., 2015. Reproduction rates under variable food conditions and starvation in Mnemiopsis leidyi: Significance for the invasion success of a ctenophore. J. Plankton Res. 37, 1011-1018.
Denmark	winter	IBTS_Q1_DK_2022	2	2	2022	North sea	IBTS_Q1_DK_2022_27	54.9094	7.62405	3669.01	15.1	Ctenophora	Mnemiopsis leidyi	1	1	1	1	16.78	0.272553	0.00411555	0.000738079	0.011145	Jaspers, C., Møller, E.F., Kiørboe, T., 2015. Reproduction rates under variable food conditions and starvation in Mnemiopsis leidyi: Significance for the invasion success of a ctenophore. J. Plankton Res. 37, 1011-1018.
Denmark	winter	IBTS_Q1_DK_2022	2	2	2022	North sea	IBTS_Q1_DK_2022_27	54.9094	7.62405	3669.01	15.1	Ctenophora	Mnemiopsis leidyi	1	1	1	1	40.85	0.272553	0.00411555	0.00923589	0.139462	Jaspers, C., Møller, E.F., Kiørboe, T., 2015. Reproduction rates under variable food conditions and starvation in Mnemiopsis leidyi: Significance for the invasion success of a ctenophore. J. Plankton Res. 37, 1011-1018.
Denmark	winter	IBTS_Q1_DK_2022	2	2	2022	North sea	IBTS_Q1_DK_2022_27	54.9094	7.62405	3669.01	15.1	Ctenophora	Mnemiopsis leidyi	1	1	1	1	26.67	0.272553	0.00411555	0.00275169	0.0415505	Jaspers, C., Møller, E.F., Kiørboe, T., 2015. Reproduction rates under variable food conditions and starvation in Mnemiopsis leidyi: Significance for the invasion success of a ctenophore. J. Plankton Res. 37, 1011-1018.
Denmark	winter	IBTS_Q1_DK_2022	2	2	2022	North sea	IBTS_Q1_DK_2022_27	54.9094	7.62405	3669.01	15.1	Ctenophora	Mnemiopsis leidyi	1	1	1	1	16.26	0.272553	0.00411555	0.000674957	0.0101918	Jaspers, C., Møller, E.F., Kiørboe, T., 2015. Reproduction rates under variable food conditions and starvation in Mnemiopsis leidyi: Significance for the invasion success of a ctenophore. J. Plankton Res. 37, 1011-1018.
Denmark	winter	IBTS_Q1_DK_2022	2	2	2022	North sea	IBTS_Q1_DK_2022_27	54.9094	7.62405	3669.01	15.1	Ctenophora	Mnemiopsis leidyi	1	1	1	1	22.4	0.272553	0.00411555	0.00167648	0.0253148	Jaspers, C., Møller, E.F., Kiørboe, T., 2015. Reproduction rates under variable food conditions and starvation in Mnemiopsis leidyi: Significance for the invasion success of a ctenophore. J. Plankton Res. 37, 1011-1018.
Denmark	winter	IBTS_Q1_DK_2022	2	2	2022	North sea	IBTS_Q1_DK_2022_27	54.9094	7.62405	3669.01	15.1	Ctenophora	Mnemiopsis leidyi	1	1	1	1	17.02	0.272553	0.00411555	0.000768455	0.0116037	Jaspers, C., Møller, E.F., Kiørboe, T., 2015. Reproduction rates under variable food conditions and starvation in Mnemiopsis leidyi: Significance for the invasion success of a ctenophore. J. Plankton Res. 37, 1011-1018.
Denmark	winter	IBTS_Q1_DK_2022	2	2	2022	North sea	IBTS_Q1_DK_2022_27	54.9094	7.62405	3669.01	15.1	Ctenophora	Mnemiopsis leidyi	1	1	1	1	20.21	0.272553	0.00411555	0.0012517	0.0189007	Jaspers, C., Møller, E.F., Kiørboe, T., 2015. Reproduction rates under variable food conditions and starvation in Mnemiopsis leidyi: Significance for the invasion success of a ctenophore. J. Plankton Res. 37, 1011-1018.
Denmark	winter	IBTS_Q1_DK_2022	2	2	2022	North sea	IBTS_Q1_DK_2022_27	54.9094	7.62405	3669.01	15.1	Ctenophora	Mnemiopsis leidyi	1	1	1	1	33.44	0.272553	0.00411555	0.0052313	0.0789926	Jaspers, C., Møller, E.F., Kiørboe, T., 2015. Reproduction rates under variable food conditions and starvation in Mnemiopsis leidyi: Significance for the invasion success of a ctenophore. J. Plankton Res. 37, 1011-1018.
Denmark	winter	IBTS_Q1_DK_2022	2	2	2022	North sea	IBTS_Q1_DK_2022_27	54.9094	7.62405	3669.01	15.1	Ctenophora	Mnemiopsis leidyi	1	1	1	1	18.72	0.272553	0.00411555	0.00100703	0.0152061	Jaspers, C., Møller, E.F., Kiørboe, T., 2015. Reproduction rates under variable food conditions and starvation in Mnemiopsis leidyi: Significance for the invasion success of a ctenophore. J. Plankton Res. 37, 1011-1018.
Denmark	winter	IBTS_Q1_DK_2022	2	2	2022	North sea	IBTS_Q1_DK_2022_27	54.9094	7.62405	3669.01	15.1	Ctenophora	Mnemiopsis leidyi	1	1	1	1	13.18	0.272553	0.00411555	0.000371752	0.00561345	Jaspers, C., Møller, E.F., Kiørboe, T., 2015. Reproduction rates under variable food conditions and starvation in Mnemiopsis leidyi: Significance for the invasion success of a ctenophore. J. Plankton Res. 37, 1011-1018.
Denmark	winter	IBTS_Q1_DK_2022	2	2	2022	North sea	IBTS_Q1_DK_2022_27	54.9094	7.62405	3669.01	15.1	Ctenophora	Mnemiopsis leidyi	1	1	1	1	25.68	0.272553	0.00411555	0.0024714	0.0373182	Jaspers, C., Møller, E.F., Kiørboe, T., 2015. Reproduction rates under variable food conditions and starvation in Mnemiopsis leidyi: Significance for the invasion success of a ctenophore. J. Plankton Res. 37, 1011-1018.
Denmark	winter	IBTS_Q1_DK_2022	2	2	2022	North sea	IBTS_Q1_DK_2022_27	54.9094	7.62405	3669.01	15.1	Ctenophora	Mnemiopsis leidyi	1	1	1	1	19.73	0.272553	0.00411555	0.00116911	0.0176535	Jaspers, C., Møller, E.F., Kiørboe, T., 2015. Reproduction rates under variable food conditions and starvation in Mnemiopsis leidyi: Significance for the invasion success of a ctenophore. J. Plankton Res. 37, 1011-1018.
Denmark	winter	IBTS_Q1_DK_2022	2	2	2022	North sea	IBTS_Q1_DK_2022_27	54.9094	7.62405	3669.01	15.1	Ctenophora	Mnemiopsis leidyi	1	1	1	1	24.58	0.272553	0.00411555	0.00218246	0.0329551	Jaspers, C., Møller, E.F., Kiørboe, T., 2015. Reproduction rates under variable food conditions and starvation in Mnemiopsis leidyi: Significance for the invasion success of a ctenophore. J. Plankton Res. 37, 1011-1018.
Denmark	winter	IBTS_Q1_DK_2022	2	2	2022	North sea	IBTS_Q1_DK_2022_27	54.9094	7.62405	3669.01	15.1	Ctenophora	Mnemiopsis leidyi	1	1	1	1	26.37	0.272553	0.00411555	0.00266469	0.0402368	Jaspers, C., Møller, E.F., Kiørboe, T., 2015. Reproduction rates under variable food conditions and starvation in Mnemiopsis leidyi: Significance for the invasion success of a ctenophore. J. Plankton Res. 37, 1011-1018.
Denmark	winter	IBTS_Q1_DK_2022	2	2	2022	North sea	IBTS_Q1_DK_2022_27	54.9094	7.62405	3669.01	15.1	Ctenophora	Mnemiopsis leidyi	1	1	1	1	28.72	0.272553	0.00411555	0.00339576	0.051276	Jaspers, C., Møller, E.F., Kiørboe, T., 2015. Reproduction rates under variable food conditions and starvation in Mnemiopsis leidyi: Significance for the invasion success of a ctenophore. J. Plankton Res. 37, 1011-1018.
Denmark	winter	IBTS_Q1_DK_2022	2	2	2022	North sea	IBTS_Q1_DK_2022_27	54.9094	7.62405	3669.01	15.1	Ctenophora	Mnemiopsis leidyi	1	1	1	1	26.89	0.272553	0.00411555	0.00281664	0.0425313	Jaspers, C., Møller, E.F., Kiørboe, T., 2015. Reproduction rates under variable food conditions and starvation in Mnemiopsis leidyi: Significance for the invasion success of a ctenophore. J. Plankton Res. 37, 1011-1018.
Denmark	winter	IBTS_Q1_DK_2022	2	2	2022	North sea	IBTS_Q1_DK_2022_27	54.9094	7.62405	3669.01	15.1	Ctenophora	Mnemiopsis leidyi	1	1	1	1	26.89	0.272553	0.00411555	0.00281664	0.0425313	Jaspers, C., Møller, E.F., Kiørboe, T., 2015. Reproduction rates under variable food conditions and starvation in Mnemiopsis leidyi: Significance for the invasion success of a ctenophore. J. Plankton Res. 37, 1011-1018.
Denmark	winter	IBTS_Q1_DK_2022	2	2	2022	North sea	IBTS_Q1_DK_2022_27	54.9094	7.62405	3669.01	15.1	Ctenophora	Mnemiopsis leidyi	1	1	1	1	13.8	0.272553	0.00411555	0.000423594	0.00639627	Jaspers, C., Møller, E.F., Kiørboe, T., 2015. Reproduction rates under variable food conditions and starvation in Mnemiopsis leidyi: Significance for the invasion success of a ctenophore. J. Plankton Res. 37, 1011-1018.
Denmark	winter	IBTS_Q1_DK_2022	2	2	2022	North sea	IBTS_Q1_DK_2022_27	54.9094	7.62405	3669.01	15.1	Ctenophora	Mnemiopsis leidyi	1	1	1	1	21.86	0.272553	0.00411555	0.00156423	0.0236198	Jaspers, C., Møller, E.F., Kiørboe, T., 2015. Reproduction rates under variable food conditions and starvation in Mnemiopsis leidyi: Significance for the invasion success of a ctenophore. J. Plankton Res. 37, 1011-1018.
Denmark	winter	IBTS_Q1_DK_2022	2	2	2022	North sea	IBTS_Q1_DK_2022_27	54.9094	7.62405	3669.01	15.1	Ctenophora	Mnemiopsis leidyi	1	1	1	1	29.96	0.272553	0.00411555	0.00382888	0.0578161	Jaspers, C., Møller, E.F., Kiørboe, T., 2015. Reproduction rates under variable food conditions and starvation in Mnemiopsis leidyi: Significance for the invasion success of a ctenophore. J. Plankton Res. 37, 1011-1018.
Denmark	winter	IBTS_Q1_DK_2022	2	2	2022	North sea	IBTS_Q1_DK_2022_27	54.9094	7.62405	3669.01	15.1	Ctenophora	Mnemiopsis leidyi	1	1	1	1	26.15	0.272553	0.00411555	0.00260203	0.0392907	Jaspers, C., Møller, E.F., Kiørboe, T., 2015. Reproduction rates under variable food conditions and starvation in Mnemiopsis leidyi: Significance for the invasion success of a ctenophore. J. Plankton Res. 37, 1011-1018.
Denmark	winter	IBTS_Q1_DK_2022	2	2	2022	North sea	IBTS_Q1_DK_2022_27	54.9094	7.62405	3669.01	15.1	Ctenophora	Mnemiopsis leidyi	1	1	1	1	21.77	0.272553	0.00411555	0.00154601	0.0233447	Jaspers, C., Møller, E.F., Kiørboe, T., 2015. Reproduction rates under variable food conditions and starvation in Mnemiopsis leidyi: Significance for the invasion success of a ctenophore. J. Plankton Res. 37, 1011-1018.
Denmark	winter	IBTS_Q1_DK_2022	2	2	2022	North sea	IBTS_Q1_DK_2022_27	54.9094	7.62405	3669.01	15.1	Ctenophora	Mnemiopsis leidyi	1	1	1	1	26.92	0.272553	0.00411555	0.00282557	0.0426662	Jaspers, C., Møller, E.F., Kiørboe, T., 2015. Reproduction rates under variable food conditions and starvation in Mnemiopsis leidyi: Significance for the invasion success of a ctenophore. J. Plankton Res. 37, 1011-1018.
Denmark	winter	IBTS_Q1_DK_2022	2	2	2022	North sea	IBTS_Q1_DK_2022_27	54.9094	7.62405	3669.01	15.1	Ctenophora	Mnemiopsis leidyi	1	1	1	1	30.75	0.272553	0.00411555	0.00412262	0.0622516	Jaspers, C., Møller, E.F., Kiørboe, T., 2015. Reproduction rates under variable food conditions and starvation in Mnemiopsis leidyi: Significance for the invasion success of a ctenophore. J. Plankton Res. 37, 1011-1018.
Denmark	winter	IBTS_Q1_DK_2022	2	2	2022	North sea	IBTS_Q1_DK_2022_27	54.9094	7.62405	3669.01	15.1	Ctenophora	Mnemiopsis leidyi	1	1	1	1	15.05	0.272553	0.00411555	0.000541873	0.00818228	Jaspers, C., Møller, E.F., Kiørboe, T., 2015. Reproduction rates under variable food conditions and starvation in Mnemiopsis leidyi: Significance for the invasion success of a ctenophore. J. Plankton Res. 37, 1011-1018.
Denmark	winter	IBTS_Q1_DK_2022	2	2	2022	North sea	IBTS_Q1_DK_2022_27	54.9094	7.62405	3669.01	15.1	Ctenophora	Mnemiopsis leidyi	1	1	1	1	18.65	0.272553	0.00411555	0.000996372	0.0150452	Jaspers, C., Møller, E.F., Kiørboe, T., 2015. Reproduction rates under variable food conditions and starvation in Mnemiopsis leidyi: Significance for the invasion success of a ctenophore. J. Plankton Res. 37, 1011-1018.
Denmark	winter	IBTS_Q1_DK_2022	2	2	2022	North sea	IBTS_Q1_DK_2022_27	54.9094	7.62405	3669.01	15.1	Ctenophora	Mnemiopsis leidyi	1	1	1	1	30.08	0.272553	0.00411555	0.0038726	0.0584762	Jaspers, C., Møller, E.F., Kiørboe, T., 2015. Reproduction rates under variable food conditions and starvation in Mnemiopsis leidyi: Significance for the invasion success of a ctenophore. J. Plankton Res. 37, 1011-1018.
Denmark	winter	IBTS_Q1_DK_2022	2	2	2022	North sea	IBTS_Q1_DK_2022_27	54.9094	7.62405	3669.01	15.1	Ctenophora	Mnemiopsis leidyi	1	1	1	1	32.21	0.272553	0.00411555	0.00470313	0.0710173	Jaspers, C., Møller, E.F., Kiørboe, T., 2015. Reproduction rates under variable food conditions and starvation in Mnemiopsis leidyi: Significance for the invasion success of a ctenophore. J. Plankton Res. 37, 1011-1018.
Denmark	winter	IBTS_Q1_DK_2022	2	2	2022	North sea	IBTS_Q1_DK_2022_27	54.9094	7.62405	3669.01	15.1	Ctenophora	Mnemiopsis leidyi	1	1	1	1	34.31	0.272553	0.00411555	0.00562715	0.0849699	Jaspers, C., Møller, E.F., Kiørboe, T., 2015. Reproduction rates under variable food conditions and starvation in Mnemiopsis leidyi: Significance for the invasion success of a ctenophore. J. Plankton Res. 37, 1011-1018.
Denmark	winter	IBTS_Q1_DK_2022	2	2	2022	North sea	IBTS_Q1_DK_2022_27	54.9094	7.62405	3669.01	15.1	Ctenophora	Mnemiopsis leidyi	1	1	1	1	26.06	0.272553	0.00411555	0.00257668	0.0389079	Jaspers, C., Møller, E.F., Kiørboe, T., 2015. Reproduction rates under variable food conditions and starvation in Mnemiopsis leidyi: Significance for the invasion success of a ctenophore. J. Plankton Res. 37, 1011-1018.
Denmark	winter	IBTS_Q1_DK_2022	2	2	2022	North sea	IBTS_Q1_DK_2022_27	54.9094	7.62405	3669.01	15.1	Ctenophora	Mnemiopsis leidyi	1	1	1	1	25.74	0.272553	0.00411555	0.00248784	0.0375663	Jaspers, C., Møller, E.F., Kiørboe, T., 2015. Reproduction rates under variable food conditions and starvation in Mnemiopsis leidyi: Significance for the invasion success of a ctenophore. J. Plankton Res. 37, 1011-1018.
Denmark	winter	IBTS_Q1_DK_2022	2	2	2022	North sea	IBTS_Q1_DK_2022_27	54.9094	7.62405	3669.01	15.1	Ctenophora	Mnemiopsis leidyi	1	1	1	1	11.59	0.272553	0.00411555	0.000258042	0.00389643	Jaspers, C., Møller, E.F., Kiørboe, T., 2015. Reproduction rates under variable food conditions and starvation in Mnemiopsis leidyi: Significance for the invasion success of a ctenophore. J. Plankton Res. 37, 1011-1018.
Denmark	winter	IBTS_Q1_DK_2022	2	2	2022	North sea	IBTS_Q1_DK_2022_27	54.9094	7.62405	3669.01	15.1	Ctenophora	Mnemiopsis leidyi	1	1	1	1	25.66	0.272553	0.00411555	0.00246594	0.0372357	Jaspers, C., Møller, E.F., Kiørboe, T., 2015. Reproduction rates under variable food conditions and starvation in Mnemiopsis leidyi: Significance for the invasion success of a ctenophore. J. Plankton Res. 37, 1011-1018.
Denmark	winter	IBTS_Q1_DK_2022	2	2	2022	North sea	IBTS_Q1_DK_2022_27	54.9094	7.62405	3669.01	15.1	Ctenophora	Mnemiopsis leidyi	1	1	1	1	25.33	0.272553	0.00411555	0.00237694	0.0358917	Jaspers, C., Møller, E.F., Kiørboe, T., 2015. Reproduction rates under variable food conditions and starvation in Mnemiopsis leidyi: Significance for the invasion success of a ctenophore. J. Plankton Res. 37, 1011-1018.
Denmark	winter	IBTS_Q1_DK_2022	2	2	2022	North sea	IBTS_Q1_DK_2022_27	54.9094	7.62405	3669.01	15.1	Ctenophora	Mnemiopsis leidyi	1	1	1	1	28.19	0.272553	0.00411555	0.0032208	0.0486341	Jaspers, C., Møller, E.F., Kiørboe, T., 2015. Reproduction rates under variable food conditions and starvation in Mnemiopsis leidyi: Significance for the invasion success of a ctenophore. J. Plankton Res. 37, 1011-1018.
Denmark	winter	IBTS_Q1_DK_2022	2	2	2022	North sea	IBTS_Q1_DK_2022_27	54.9094	7.62405	3669.01	15.1	Ctenophora	Mnemiopsis leidyi	1	1	1	1	26.16	0.272553	0.00411555	0.00260486	0.0393334	Jaspers, C., Møller, E.F., Kiørboe, T., 2015. Reproduction rates under variable food conditions and starvation in Mnemiopsis leidyi: Significance for the invasion success of a ctenophore. J. Plankton Res. 37, 1011-1018.
Denmark	winter	IBTS_Q1_DK_2022	2	2	2022	North sea	IBTS_Q1_DK_2022_27	54.9094	7.62405	3669.01	15.1	Ctenophora	Mnemiopsis leidyi	1	1	1	1	25.73	0.272553	0.00411555	0.00248509	0.0375249	Jaspers, C., Møller, E.F., Kiørboe, T., 2015. Reproduction rates under variable food conditions and starvation in Mnemiopsis leidyi: Significance for the invasion success of a ctenophore. J. Plankton Res. 37, 1011-1018.
Denmark	winter	IBTS_Q1_DK_2022	2	2	2022	North sea	IBTS_Q1_DK_2022_27	54.9094	7.62405	3669.01	15.1	Ctenophora	Mnemiopsis leidyi	1	1	1	1	21.04	0.272553	0.00411555	0.00140328	0.0211895	Jaspers, C., Møller, E.F., Kiørboe, T., 2015. Reproduction rates under variable food conditions and starvation in Mnemiopsis leidyi: Significance for the invasion success of a ctenophore. J. Plankton Res. 37, 1011-1018.
Denmark	winter	IBTS_Q1_DK_2022	2	2	2022	North sea	IBTS_Q1_DK_2022_27	54.9094	7.62405	3669.01	15.1	Ctenophora	Mnemiopsis leidyi	1	1	1	1	20.22	0.272553	0.00411555	0.00125346	0.0189273	Jaspers, C., Møller, E.F., Kiørboe, T., 2015. Reproduction rates under variable food conditions and starvation in Mnemiopsis leidyi: Significance for the invasion success of a ctenophore. J. Plankton Res. 37, 1011-1018.
Denmark	winter	IBTS_Q1_DK_2022	2	2	2022	North sea	IBTS_Q1_DK_2022_27	54.9094	7.62405	3669.01	15.1	Ctenophora	Mnemiopsis leidyi	1	1	1	1	25.82	0.272553	0.00411555	0.00250986	0.0378989	Jaspers, C., Møller, E.F., Kiørboe, T., 2015. Reproduction rates under variable food conditions and starvation in Mnemiopsis leidyi: Significance for the invasion success of a ctenophore. J. Plankton Res. 37, 1011-1018.
Denmark	winter	IBTS_Q1_DK_2022	2	2	2022	North sea	IBTS_Q1_DK_2022_27	54.9094	7.62405	3669.01	15.1	Ctenophora	Mnemiopsis leidyi	1	1	1	1	21.38	0.272553	0.00411555	0.00146864	0.0221765	Jaspers, C., Møller, E.F., Kiørboe, T., 2015. Reproduction rates under variable food conditions and starvation in Mnemiopsis leidyi: Significance for the invasion success of a ctenophore. J. Plankton Res. 37, 1011-1018.
Denmark	winter	IBTS_Q1_DK_2022	2	2	2022	North sea	IBTS_Q1_DK_2022_27	54.9094	7.62405	3669.01	15.1	Ctenophora	Mnemiopsis leidyi	1	1	1	1	21.27	0.272553	0.00411555	0.00144728	0.021854	Jaspers, C., Møller, E.F., Kiørboe, T., 2015. Reproduction rates under variable food conditions and starvation in Mnemiopsis leidyi: Significance for the invasion success of a ctenophore. J. Plankton Res. 37, 1011-1018.
Denmark	winter	IBTS_Q1_DK_2022	2	2	2022	North sea	IBTS_Q1_DK_2022_27	54.9094	7.62405	3669.01	15.1	Ctenophora	Mnemiopsis leidyi	1	1	1	1	19.32	0.272553	0.00411555	0.00110142	0.0166315	Jaspers, C., Møller, E.F., Kiørboe, T., 2015. Reproduction rates under variable food conditions and starvation in Mnemiopsis leidyi: Significance for the invasion success of a ctenophore. J. Plankton Res. 37, 1011-1018.
Denmark	winter	IBTS_Q1_DK_2022	2	2	2022	North sea	IBTS_Q1_DK_2022_27	54.9094	7.62405	3669.01	15.1	Ctenophora	Mnemiopsis leidyi	1	1	1	1	19.42	0.272553	0.00411555	0.00111769	0.0168771	Jaspers, C., Møller, E.F., Kiørboe, T., 2015. Reproduction rates under variable food conditions and starvation in Mnemiopsis leidyi: Significance for the invasion success of a ctenophore. J. Plankton Res. 37, 1011-1018.
Denmark	winter	IBTS_Q1_DK_2022	2	2	2022	North sea	IBTS_Q1_DK_2022_27	54.9094	7.62405	3669.01	15.1	Ctenophora	Mnemiopsis leidyi	1	1	1	1	23.37	0.272553	0.00411555	0.00189097	0.0285536	Jaspers, C., Møller, E.F., Kiørboe, T., 2015. Reproduction rates under variable food conditions and starvation in Mnemiopsis leidyi: Significance for the invasion success of a ctenophore. J. Plankton Res. 37, 1011-1018.
Denmark	winter	IBTS_Q1_DK_2022	2	2	2022	North sea	IBTS_Q1_DK_2022_27	54.9094	7.62405	3669.01	15.1	Ctenophora	Mnemiopsis leidyi	1	1	1	1	21.85	0.272553	0.00411555	0.0015622	0.0235892	Jaspers, C., Møller, E.F., Kiørboe, T., 2015. Reproduction rates under variable food conditions and starvation in Mnemiopsis leidyi: Significance for the invasion success of a ctenophore. J. Plankton Res. 37, 1011-1018.
Denmark	winter	IBTS_Q1_DK_2022	2	2	2022	North sea	IBTS_Q1_DK_2022_27	54.9094	7.62405	3669.01	15.1	Ctenophora	Mnemiopsis leidyi	1	1	1	1	19.94	0.272553	0.00411555	0.00120479	0.0181924	Jaspers, C., Møller, E.F., Kiørboe, T., 2015. Reproduction rates under variable food conditions and starvation in Mnemiopsis leidyi: Significance for the invasion success of a ctenophore. J. Plankton Res. 37, 1011-1018.
Denmark	winter	IBTS_Q1_DK_2022	2	2	2022	North sea	IBTS_Q1_DK_2022_27	54.9094	7.62405	3669.01	15.1	Ctenophora	Mnemiopsis leidyi	1	1	1	1	23.95	0.272553	0.00411555	0.00202731	0.0306125	Jaspers, C., Møller, E.F., Kiørboe, T., 2015. Reproduction rates under variable food conditions and starvation in Mnemiopsis leidyi: Significance for the invasion success of a ctenophore. J. Plankton Res. 37, 1011-1018.
Denmark	winter	IBTS_Q1_DK_2022	2	2	2022	North sea	IBTS_Q1_DK_2022_27	54.9094	7.62405	3669.01	15.1	Ctenophora	Mnemiopsis leidyi	1	1	1	1	24.51	0.272553	0.00411555	0.00216485	0.0326893	Jaspers, C., Møller, E.F., Kiørboe, T., 2015. Reproduction rates under variable food conditions and starvation in Mnemiopsis leidyi: Significance for the invasion success of a ctenophore. J. Plankton Res. 37, 1011-1018.
Denmark	winter	IBTS_Q1_DK_2022	2	2	2022	North sea	IBTS_Q1_DK_2022_27	54.9094	7.62405	3669.01	15.1	Ctenophora	Mnemiopsis leidyi	1	1	1	1	18.93	0.272553	0.00411555	0.00103944	0.0156956	Jaspers, C., Møller, E.F., Kiørboe, T., 2015. Reproduction rates under variable food conditions and starvation in Mnemiopsis leidyi: Significance for the invasion success of a ctenophore. J. Plankton Res. 37, 1011-1018.
Denmark	winter	IBTS_Q1_DK_2022	2	2	2022	North sea	IBTS_Q1_DK_2022_27	54.9094	7.62405	3669.01	15.1	Ctenophora	Mnemiopsis leidyi	1	1	1	1	20.85	0.272553	0.00411555	0.00136759	0.0206506	Jaspers, C., Møller, E.F., Kiørboe, T., 2015. Reproduction rates under variable food conditions and starvation in Mnemiopsis leidyi: Significance for the invasion success of a ctenophore. J. Plankton Res. 37, 1011-1018.
Denmark	winter	IBTS_Q1_DK_2022	2	2	2022	North sea	IBTS_Q1_DK_2022_27	54.9094	7.62405	3669.01	15.1	Ctenophora	Mnemiopsis leidyi	1	1	1	1	30.61	0.272553	0.00411555	0.00406954	0.0614501	Jaspers, C., Møller, E.F., Kiørboe, T., 2015. Reproduction rates under variable food conditions and starvation in Mnemiopsis leidyi: Significance for the invasion success of a ctenophore. J. Plankton Res. 37, 1011-1018.
Denmark	winter	IBTS_Q1_DK_2022	2	2	2022	North sea	IBTS_Q1_DK_2022_27	54.9094	7.62405	3669.01	15.1	Ctenophora	Mnemiopsis leidyi	1	1	1	1	27.32	0.272553	0.00411555	0.00294645	0.0444914	Jaspers, C., Møller, E.F., Kiørboe, T., 2015. Reproduction rates under variable food conditions and starvation in Mnemiopsis leidyi: Significance for the invasion success of a ctenophore. J. Plankton Res. 37, 1011-1018.
Denmark	winter	IBTS_Q1_DK_2022	2	2	2022	North sea	IBTS_Q1_DK_2022_27	54.9094	7.62405	3669.01	15.1	Ctenophora	Mnemiopsis leidyi	1	1	1	1	23.15	0.272553	0.00411555	0.00184085	0.0277968	Jaspers, C., Møller, E.F., Kiørboe, T., 2015. Reproduction rates under variable food conditions and starvation in Mnemiopsis leidyi: Significance for the invasion success of a ctenophore. J. Plankton Res. 37, 1011-1018.
Denmark	winter	IBTS_Q1_DK_2022	2	2	2022	North sea	IBTS_Q1_DK_2022_27	54.9094	7.62405	3669.01	15.1	Ctenophora	Mnemiopsis leidyi	1	1	1	1	22.3	0.272553	0.00411555	0.00165531	0.0249952	Jaspers, C., Møller, E.F., Kiørboe, T., 2015. Reproduction rates under variable food conditions and starvation in Mnemiopsis leidyi: Significance for the invasion success of a ctenophore. J. Plankton Res. 37, 1011-1018.
Denmark	winter	IBTS_Q1_DK_2022	2	2	2022	North sea	IBTS_Q1_DK_2022_27	54.9094	7.62405	3669.01	15.1	Ctenophora	Mnemiopsis leidyi	1	1	1	1	27	0.272553	0.00411555	0.00284949	0.0430272	Jaspers, C., Møller, E.F., Kiørboe, T., 2015. Reproduction rates under variable food conditions and starvation in Mnemiopsis leidyi: Significance for the invasion success of a ctenophore. J. Plankton Res. 37, 1011-1018.
Denmark	winter	IBTS_Q1_DK_2022	2	2	2022	North sea	IBTS_Q1_DK_2022_27	54.9094	7.62405	3669.01	15.1	Ctenophora	Mnemiopsis leidyi	1	1	1	1	24.3	0.272553	0.00411555	0.00211259	0.0319001	Jaspers, C., Møller, E.F., Kiørboe, T., 2015. Reproduction rates under variable food conditions and starvation in Mnemiopsis leidyi: Significance for the invasion success of a ctenophore. J. Plankton Res. 37, 1011-1018.
Denmark	winter	IBTS_Q1_DK_2022	2	2	2022	North sea	IBTS_Q1_DK_2022_27	54.9094	7.62405	3669.01	15.1	Ctenophora	Mnemiopsis leidyi	1	1	1	1	30.06	0.272553	0.00411555	0.00386529	0.0583659	Jaspers, C., Møller, E.F., Kiørboe, T., 2015. Reproduction rates under variable food conditions and starvation in Mnemiopsis leidyi: Significance for the invasion success of a ctenophore. J. Plankton Res. 37, 1011-1018.
Denmark	winter	IBTS_Q1_DK_2022	2	2	2022	North sea	IBTS_Q1_DK_2022_27	54.9094	7.62405	3669.01	15.1	Ctenophora	Mnemiopsis leidyi	1	1	1	1	22.26	0.272553	0.00411555	0.00164689	0.0248681	Jaspers, C., Møller, E.F., Kiørboe, T., 2015. Reproduction rates under variable food conditions and starvation in Mnemiopsis leidyi: Significance for the invasion success of a ctenophore. J. Plankton Res. 37, 1011-1018.
Denmark	winter	IBTS_Q1_DK_2022	2	2	2022	North sea	IBTS_Q1_DK_2022_27	54.9094	7.62405	3669.01	15.1	Ctenophora	Mnemiopsis leidyi	1	1	1	1	22.8	0.272553	0.00411555	0.0017629	0.0266198	Jaspers, C., Møller, E.F., Kiørboe, T., 2015. Reproduction rates under variable food conditions and starvation in Mnemiopsis leidyi: Significance for the invasion success of a ctenophore. J. Plankton Res. 37, 1011-1018.
Denmark	winter	IBTS_Q1_DK_2022	2	2	2022	North sea	IBTS_Q1_DK_2022_27	54.9094	7.62405	3669.01	15.1	Ctenophora	Mnemiopsis leidyi	1	1	1	1	21.06	0.272553	0.00411555	0.00140707	0.0212467	Jaspers, C., Møller, E.F., Kiørboe, T., 2015. Reproduction rates under variable food conditions and starvation in Mnemiopsis leidyi: Significance for the invasion success of a ctenophore. J. Plankton Res. 37, 1011-1018.
Denmark	winter	IBTS_Q1_DK_2022	2	2	2022	North sea	IBTS_Q1_DK_2022_28	55.1397	7.41333	4389.06	17.8	Scyphozoa	Cyanea spp.	1	1	1	1	60.84	0.227839	0.00405554	0.21945	3.90621	Båmstedt, U., Martinussen, M.B., Matsakis, S., 1994. Trophodynamics of the two Scyphozoan jellyfishes, Aurelia aurita and Cyanea capillata in western Norway. ICES J. Mar. Sci. 51, 369-382.
Denmark	winter	IBTS_Q1_DK_2022	2	2	2022	North sea	IBTS_Q1_DK_2022_28	55.1397	7.41333	4389.06	17.8	Scyphozoa	Cyanea spp.	1	1	1	1	48.81	0.227839	0.00405554	0.119207	2.12188	Båmstedt, U., Martinussen, M.B., Matsakis, S., 1994. Trophodynamics of the two Scyphozoan jellyfishes, Aurelia aurita and Cyanea capillata in western Norway. ICES J. Mar. Sci. 51, 369-382.
Denmark	winter	IBTS_Q1_DK_2022	2	2	2022	North sea	IBTS_Q1_DK_2022_28	55.1397	7.41333	4389.06	17.8	Scyphozoa	Cyanea spp.	1	1	1	1	52.72	0.227839	0.00405554	0.147572	2.62678	Båmstedt, U., Martinussen, M.B., Matsakis, S., 1994. Trophodynamics of the two Scyphozoan jellyfishes, Aurelia aurita and Cyanea capillata in western Norway. ICES J. Mar. Sci. 51, 369-382.
Denmark	winter	IBTS_Q1_DK_2022	2	2	2022	North sea	IBTS_Q1_DK_2022_28	55.1397	7.41333	4389.06	17.8	Scyphozoa	Cyanea spp.	1	1	1	1	42.6	0.227839	0.00405554	0.0817704	1.45551	Båmstedt, U., Martinussen, M.B., Matsakis, S., 1994. Trophodynamics of the two Scyphozoan jellyfishes, Aurelia aurita and Cyanea capillata in western Norway. ICES J. Mar. Sci. 51, 369-382.
Denmark	winter	IBTS_Q1_DK_2022	2	2	2022	North sea	IBTS_Q1_DK_2022_28	55.1397	7.41333	4389.06	17.8	Scyphozoa	Cyanea spp.	1	1	1	1	16.65	0.227839	0.00405554	0.00605967	0.107862	Båmstedt, U., Martinussen, M.B., Matsakis, S., 1994. Trophodynamics of the two Scyphozoan jellyfishes, Aurelia aurita and Cyanea capillata in western Norway. ICES J. Mar. Sci. 51, 369-382.
Denmark	winter	IBTS_Q1_DK_2022	2	2	2022	North sea	IBTS_Q1_DK_2022_28	55.1397	7.41333	4389.06	17.8	Scyphozoa	Cyanea spp.	1	1	1	1	14.69	0.227839	0.00405554	0.00428333	0.0762433	Båmstedt, U., Martinussen, M.B., Matsakis, S., 1994. Trophodynamics of the two Scyphozoan jellyfishes, Aurelia aurita and Cyanea capillata in western Norway. ICES J. Mar. Sci. 51, 369-382.
Denmark	winter	IBTS_Q1_DK_2022	2	2	2022	North sea	IBTS_Q1_DK_2022_28	55.1397	7.41333	4389.06	17.8	Scyphozoa	Cyanea spp.	1	1	1	1	10.01	0.227839	0.00405554	0.00148025	0.0263484	Båmstedt, U., Martinussen, M.B., Matsakis, S., 1994. Trophodynamics of the two Scyphozoan jellyfishes, Aurelia aurita and Cyanea capillata in western Norway. ICES J. Mar. Sci. 51, 369-382.
Denmark	winter	IBTS_Q1_DK_2022	2	2	2022	North sea	IBTS_Q1_DK_2022_28	55.1397	7.41333	4389.06	17.8	Ctenophora	Beroe spp.	1	1	1	1	17.62	0.227839	0.00405554	0.000108471	0.00193078	Finenko, G.A., Anninsky, B.E., Romanova, Z.A., Abolmasova, G.I., Kideys, A.E., 2001. Chemical composition, respiration and feeding rates of the new alien ctenophore, Beroe ovata, in the Black Sea. Hydrobiologia 451, 177-186.
Denmark	winter	IBTS_Q1_DK_2022	2	2	2022	North sea	IBTS_Q1_DK_2022_28	55.1397	7.41333	4389.06	17.8	Ctenophora	Pleurobrachia pileus	1	1	1	1	20.02	0.227839	0.00405554	0.000295871	0.0052665	Mutlu, E., Bingel, F., 1999. Distribution and abundance of ctenophores, and their zooplankton food in the Black Sea. I. Pleurobrachia pileus. Mar. Biol. 135, 589-601.
Denmark	winter	IBTS_Q1_DK_2022	2	2	2022	North sea	IBTS_Q1_DK_2022_28	55.1397	7.41333	4389.06	17.8	Ctenophora	Pleurobrachia pileus	1	1	1	1	27.25	0.227839	0.00405554	0.000643482	0.011454	Mutlu, E., Bingel, F., 1999. Distribution and abundance of ctenophores, and their zooplankton food in the Black Sea. I. Pleurobrachia pileus. Mar. Biol. 135, 589-601.
Denmark	winter	IBTS_Q1_DK_2022	2	2	2022	North sea	IBTS_Q1_DK_2022_28	55.1397	7.41333	4389.06	17.8	Ctenophora	Pleurobrachia pileus	1	1	1	1	29.4	0.227839	0.00405554	0.000779199	0.0138697	Mutlu, E., Bingel, F., 1999. Distribution and abundance of ctenophores, and their zooplankton food in the Black Sea. I. Pleurobrachia pileus. Mar. Biol. 135, 589-601.
Denmark	winter	IBTS_Q1_DK_2022	2	2	2022	North sea	IBTS_Q1_DK_2022_28	55.1397	7.41333	4389.06	17.8	Ctenophora	Pleurobrachia pileus	1	1	1	1	20.19	0.227839	0.00405554	0.000302243	0.00537993	Mutlu, E., Bingel, F., 1999. Distribution and abundance of ctenophores, and their zooplankton food in the Black Sea. I. Pleurobrachia pileus. Mar. Biol. 135, 589-601.
Denmark	winter	IBTS_Q1_DK_2022	2	2	2022	North sea	IBTS_Q1_DK_2022_28	55.1397	7.41333	4389.06	17.8	Ctenophora	Pleurobrachia pileus	1	1	1	1	15.62	0.227839	0.00405554	0.000158303	0.00281779	Mutlu, E., Bingel, F., 1999. Distribution and abundance of ctenophores, and their zooplankton food in the Black Sea. I. Pleurobrachia pileus. Mar. Biol. 135, 589-601.
Denmark	winter	IBTS_Q1_DK_2022	2	2	2022	North sea	IBTS_Q1_DK_2022_28	55.1397	7.41333	4389.06	17.8	Ctenophora	Pleurobrachia pileus	1	1	1	1	19.48	0.227839	0.00405554	0.00027617	0.00491583	Mutlu, E., Bingel, F., 1999. Distribution and abundance of ctenophores, and their zooplankton food in the Black Sea. I. Pleurobrachia pileus. Mar. Biol. 135, 589-601.
Denmark	winter	IBTS_Q1_DK_2022	2	2	2022	North sea	IBTS_Q1_DK_2022_28	55.1397	7.41333	4389.06	17.8	Ctenophora	Pleurobrachia pileus	1	1	1	1	15.45	0.227839	0.00405554	0.000153997	0.00274115	Mutlu, E., Bingel, F., 1999. Distribution and abundance of ctenophores, and their zooplankton food in the Black Sea. I. Pleurobrachia pileus. Mar. Biol. 135, 589-601.
Denmark	winter	IBTS_Q1_DK_2022	2	2	2022	North sea	IBTS_Q1_DK_2022_28	55.1397	7.41333	4389.06	17.8	Ctenophora	Pleurobrachia pileus	1	1	1	1	15.88	0.227839	0.00405554	0.000165027	0.00293749	Mutlu, E., Bingel, F., 1999. Distribution and abundance of ctenophores, and their zooplankton food in the Black Sea. I. Pleurobrachia pileus. Mar. Biol. 135, 589-601.
Denmark	winter	IBTS_Q1_DK_2022	2	2	2022	North sea	IBTS_Q1_DK_2022_28	55.1397	7.41333	4389.06	17.8	Ctenophora	Pleurobrachia pileus	1	1	1	1	21.82	0.227839	0.00405554	0.000367559	0.00654255	Mutlu, E., Bingel, F., 1999. Distribution and abundance of ctenophores, and their zooplankton food in the Black Sea. I. Pleurobrachia pileus. Mar. Biol. 135, 589-601.
Denmark	winter	IBTS_Q1_DK_2022	2	2	2022	North sea	IBTS_Q1_DK_2022_28	55.1397	7.41333	4389.06	17.8	Ctenophora	Pleurobrachia pileus	1	1	1	1	18.71	0.227839	0.00405554	0.000249482	0.00444078	Mutlu, E., Bingel, F., 1999. Distribution and abundance of ctenophores, and their zooplankton food in the Black Sea. I. Pleurobrachia pileus. Mar. Biol. 135, 589-601.
Denmark	winter	IBTS_Q1_DK_2022	2	2	2022	North sea	IBTS_Q1_DK_2022_28	55.1397	7.41333	4389.06	17.8	Ctenophora	Pleurobrachia pileus	1	1	1	1	12.31	0.227839	0.00405554	8.68687e-05	0.00154626	Mutlu, E., Bingel, F., 1999. Distribution and abundance of ctenophores, and their zooplankton food in the Black Sea. I. Pleurobrachia pileus. Mar. Biol. 135, 589-601.
Denmark	winter	IBTS_Q1_DK_2022	2	2	2022	North sea	IBTS_Q1_DK_2022_28	55.1397	7.41333	4389.06	17.8	Ctenophora	Mnemiopsis leidyi	1	1	1	1	27.09	0.227839	0.00405554	0.00240463	0.0428025	Jaspers, C., Møller, E.F., Kiørboe, T., 2015. Reproduction rates under variable food conditions and starvation in Mnemiopsis leidyi: Significance for the invasion success of a ctenophore. J. Plankton Res. 37, 1011-1018.
Denmark	winter	IBTS_Q1_DK_2022	2	2	2022	North sea	IBTS_Q1_DK_2022_28	55.1397	7.41333	4389.06	17.8	Ctenophora	Mnemiopsis leidyi	1	1	1	1	26.64	0.227839	0.00405554	0.00229292	0.0408139	Jaspers, C., Møller, E.F., Kiørboe, T., 2015. Reproduction rates under variable food conditions and starvation in Mnemiopsis leidyi: Significance for the invasion success of a ctenophore. J. Plankton Res. 37, 1011-1018.
Denmark	winter	IBTS_Q1_DK_2022	2	2	2022	North sea	IBTS_Q1_DK_2022_28	55.1397	7.41333	4389.06	17.8	Ctenophora	Mnemiopsis leidyi	1	1	1	1	20.59	0.227839	0.00405554	0.0011032	0.019637	Jaspers, C., Møller, E.F., Kiørboe, T., 2015. Reproduction rates under variable food conditions and starvation in Mnemiopsis leidyi: Significance for the invasion success of a ctenophore. J. Plankton Res. 37, 1011-1018.
Denmark	winter	IBTS_Q1_DK_2022	2	2	2022	North sea	IBTS_Q1_DK_2022_28	55.1397	7.41333	4389.06	17.8	Ctenophora	Mnemiopsis leidyi	1	1	1	1	29.37	0.227839	0.00405554	0.00302495	0.0538441	Jaspers, C., Møller, E.F., Kiørboe, T., 2015. Reproduction rates under variable food conditions and starvation in Mnemiopsis leidyi: Significance for the invasion success of a ctenophore. J. Plankton Res. 37, 1011-1018.
Denmark	winter	IBTS_Q1_DK_2022	2	2	2022	North sea	IBTS_Q1_DK_2022_28	55.1397	7.41333	4389.06	17.8	Ctenophora	Mnemiopsis leidyi	1	1	1	1	24.5	0.227839	0.00405554	0.0018076	0.0321753	Jaspers, C., Møller, E.F., Kiørboe, T., 2015. Reproduction rates under variable food conditions and starvation in Mnemiopsis leidyi: Significance for the invasion success of a ctenophore. J. Plankton Res. 37, 1011-1018.
Denmark	winter	IBTS_Q1_DK_2022	2	2	2022	North sea	IBTS_Q1_DK_2022_28	55.1397	7.41333	4389.06	17.8	Ctenophora	Mnemiopsis leidyi	1	1	1	1	38.14	0.227839	0.00405554	0.0063532	0.113087	Jaspers, C., Møller, E.F., Kiørboe, T., 2015. Reproduction rates under variable food conditions and starvation in Mnemiopsis leidyi: Significance for the invasion success of a ctenophore. J. Plankton Res. 37, 1011-1018.
Denmark	winter	IBTS_Q1_DK_2022	2	2	2022	North sea	IBTS_Q1_DK_2022_28	55.1397	7.41333	4389.06	17.8	Ctenophora	Mnemiopsis leidyi	1	1	1	1	30.25	0.227839	0.00405554	0.00328951	0.0585533	Jaspers, C., Møller, E.F., Kiørboe, T., 2015. Reproduction rates under variable food conditions and starvation in Mnemiopsis leidyi: Significance for the invasion success of a ctenophore. J. Plankton Res. 37, 1011-1018.
Denmark	winter	IBTS_Q1_DK_2022	2	2	2022	North sea	IBTS_Q1_DK_2022_28	55.1397	7.41333	4389.06	17.8	Ctenophora	Mnemiopsis leidyi	1	1	1	1	19.24	0.227839	0.00405554	0.000909942	0.016197	Jaspers, C., Møller, E.F., Kiørboe, T., 2015. Reproduction rates under variable food conditions and starvation in Mnemiopsis leidyi: Significance for the invasion success of a ctenophore. J. Plankton Res. 37, 1011-1018.
Denmark	winter	IBTS_Q1_DK_2022	2	2	2022	North sea	IBTS_Q1_DK_2022_28	55.1397	7.41333	4389.06	17.8	Ctenophora	Mnemiopsis leidyi	1	1	1	1	19.9	0.227839	0.00405554	0.00100141	0.0178252	Jaspers, C., Møller, E.F., Kiørboe, T., 2015. Reproduction rates under variable food conditions and starvation in Mnemiopsis leidyi: Significance for the invasion success of a ctenophore. J. Plankton Res. 37, 1011-1018.
Denmark	winter	IBTS_Q1_DK_2022	2	2	2022	North sea	IBTS_Q1_DK_2022_28	55.1397	7.41333	4389.06	17.8	Ctenophora	Mnemiopsis leidyi	1	1	1	1	32.34	0.227839	0.00405554	0.00397679	0.0707869	Jaspers, C., Møller, E.F., Kiørboe, T., 2015. Reproduction rates under variable food conditions and starvation in Mnemiopsis leidyi: Significance for the invasion success of a ctenophore. J. Plankton Res. 37, 1011-1018.
Denmark	winter	IBTS_Q1_DK_2022	2	2	2022	North sea	IBTS_Q1_DK_2022_28	55.1397	7.41333	4389.06	17.8	Ctenophora	Mnemiopsis leidyi	1	1	1	1	17.43	0.227839	0.00405554	0.000687315	0.0122342	Jaspers, C., Møller, E.F., Kiørboe, T., 2015. Reproduction rates under variable food conditions and starvation in Mnemiopsis leidyi: Significance for the invasion success of a ctenophore. J. Plankton Res. 37, 1011-1018.
Denmark	winter	IBTS_Q1_DK_2022	2	2	2022	North sea	IBTS_Q1_DK_2022_28	55.1397	7.41333	4389.06	17.8	Ctenophora	Mnemiopsis leidyi	1	1	1	1	28.33	0.227839	0.00405554	0.00273056	0.0486039	Jaspers, C., Møller, E.F., Kiørboe, T., 2015. Reproduction rates under variable food conditions and starvation in Mnemiopsis leidyi: Significance for the invasion success of a ctenophore. J. Plankton Res. 37, 1011-1018.
Denmark	winter	IBTS_Q1_DK_2022	2	2	2022	North sea	IBTS_Q1_DK_2022_28	55.1397	7.41333	4389.06	17.8	Ctenophora	Mnemiopsis leidyi	1	1	1	1	19.76	0.227839	0.00405554	0.000981536	0.0174713	Jaspers, C., Møller, E.F., Kiørboe, T., 2015. Reproduction rates under variable food conditions and starvation in Mnemiopsis leidyi: Significance for the invasion success of a ctenophore. J. Plankton Res. 37, 1011-1018.
Denmark	winter	IBTS_Q1_DK_2022	2	2	2022	North sea	IBTS_Q1_DK_2022_28	55.1397	7.41333	4389.06	17.8	Ctenophora	Mnemiopsis leidyi	1	1	1	1	27.17	0.227839	0.00405554	0.00242485	0.0431624	Jaspers, C., Møller, E.F., Kiørboe, T., 2015. Reproduction rates under variable food conditions and starvation in Mnemiopsis leidyi: Significance for the invasion success of a ctenophore. J. Plankton Res. 37, 1011-1018.
Denmark	winter	IBTS_Q1_DK_2022	2	2	2022	North sea	IBTS_Q1_DK_2022_28	55.1397	7.41333	4389.06	17.8	Ctenophora	Mnemiopsis leidyi	1	1	1	1	24.13	0.227839	0.00405554	0.00173115	0.0308144	Jaspers, C., Møller, E.F., Kiørboe, T., 2015. Reproduction rates under variable food conditions and starvation in Mnemiopsis leidyi: Significance for the invasion success of a ctenophore. J. Plankton Res. 37, 1011-1018.
Denmark	winter	IBTS_Q1_DK_2022	2	2	2022	North sea	IBTS_Q1_DK_2022_28	55.1397	7.41333	4389.06	17.8	Ctenophora	Mnemiopsis leidyi	1	1	1	1	23.48	0.227839	0.00405554	0.00160197	0.028515	Jaspers, C., Møller, E.F., Kiørboe, T., 2015. Reproduction rates under variable food conditions and starvation in Mnemiopsis leidyi: Significance for the invasion success of a ctenophore. J. Plankton Res. 37, 1011-1018.
Denmark	winter	IBTS_Q1_DK_2022	2	2	2022	North sea	IBTS_Q1_DK_2022_28	55.1397	7.41333	4389.06	17.8	Ctenophora	Mnemiopsis leidyi	1	1	1	1	20.61	0.227839	0.00405554	0.00110625	0.0196912	Jaspers, C., Møller, E.F., Kiørboe, T., 2015. Reproduction rates under variable food conditions and starvation in Mnemiopsis leidyi: Significance for the invasion success of a ctenophore. J. Plankton Res. 37, 1011-1018.
Denmark	winter	IBTS_Q1_DK_2022	2	2	2022	North sea	IBTS_Q1_DK_2022_28	55.1397	7.41333	4389.06	17.8	Ctenophora	Mnemiopsis leidyi	1	1	1	1	18.6	0.227839	0.00405554	0.000826586	0.0147132	Jaspers, C., Møller, E.F., Kiørboe, T., 2015. Reproduction rates under variable food conditions and starvation in Mnemiopsis leidyi: Significance for the invasion success of a ctenophore. J. Plankton Res. 37, 1011-1018.
Denmark	winter	IBTS_Q1_DK_2022	2	2	2022	North sea	IBTS_Q1_DK_2022_28	55.1397	7.41333	4389.06	17.8	Ctenophora	Mnemiopsis leidyi	1	1	1	1	22.74	0.227839	0.00405554	0.0014627	0.0260361	Jaspers, C., Møller, E.F., Kiørboe, T., 2015. Reproduction rates under variable food conditions and starvation in Mnemiopsis leidyi: Significance for the invasion success of a ctenophore. J. Plankton Res. 37, 1011-1018.
Denmark	winter	IBTS_Q1_DK_2022	2	2	2022	North sea	IBTS_Q1_DK_2022_28	55.1397	7.41333	4389.06	17.8	Ctenophora	Mnemiopsis leidyi	1	1	1	1	26.74	0.227839	0.00405554	0.00231745	0.0412505	Jaspers, C., Møller, E.F., Kiørboe, T., 2015. Reproduction rates under variable food conditions and starvation in Mnemiopsis leidyi: Significance for the invasion success of a ctenophore. J. Plankton Res. 37, 1011-1018.
Denmark	winter	IBTS_Q1_DK_2022	2	2	2022	North sea	IBTS_Q1_DK_2022_28	55.1397	7.41333	4389.06	17.8	Ctenophora	Mnemiopsis leidyi	1	1	1	1	22.47	0.227839	0.00405554	0.00141392	0.0251677	Jaspers, C., Møller, E.F., Kiørboe, T., 2015. Reproduction rates under variable food conditions and starvation in Mnemiopsis leidyi: Significance for the invasion success of a ctenophore. J. Plankton Res. 37, 1011-1018.
Denmark	winter	IBTS_Q1_DK_2022	2	2	2022	North sea	IBTS_Q1_DK_2022_28	55.1397	7.41333	4389.06	17.8	Ctenophora	Mnemiopsis leidyi	1	1	1	1	20.3	0.227839	0.00405554	0.00105964	0.0188617	Jaspers, C., Møller, E.F., Kiørboe, T., 2015. Reproduction rates under variable food conditions and starvation in Mnemiopsis leidyi: Significance for the invasion success of a ctenophore. J. Plankton Res. 37, 1011-1018.
Denmark	winter	IBTS_Q1_DK_2022	2	2	2022	North sea	IBTS_Q1_DK_2022_28	55.1397	7.41333	4389.06	17.8	Ctenophora	Mnemiopsis leidyi	1	1	1	1	25.39	0.227839	0.00405554	0.00200038	0.0356068	Jaspers, C., Møller, E.F., Kiørboe, T., 2015. Reproduction rates under variable food conditions and starvation in Mnemiopsis leidyi: Significance for the invasion success of a ctenophore. J. Plankton Res. 37, 1011-1018.
Denmark	winter	IBTS_Q1_DK_2022	2	2	2022	North sea	IBTS_Q1_DK_2022_28	55.1397	7.41333	4389.06	17.8	Ctenophora	Mnemiopsis leidyi	1	1	1	1	18.84	0.227839	0.00405554	0.000857237	0.0152588	Jaspers, C., Møller, E.F., Kiørboe, T., 2015. Reproduction rates under variable food conditions and starvation in Mnemiopsis leidyi: Significance for the invasion success of a ctenophore. J. Plankton Res. 37, 1011-1018.
Denmark	winter	IBTS_Q1_DK_2022	2	2	2022	North sea	IBTS_Q1_DK_2022_28	55.1397	7.41333	4389.06	17.8	Ctenophora	Mnemiopsis leidyi	1	1	1	1	21.23	0.227839	0.00405554	0.0012034	0.0214205	Jaspers, C., Møller, E.F., Kiørboe, T., 2015. Reproduction rates under variable food conditions and starvation in Mnemiopsis leidyi: Significance for the invasion success of a ctenophore. J. Plankton Res. 37, 1011-1018.
Denmark	winter	IBTS_Q1_DK_2022	2	2	2022	North sea	IBTS_Q1_DK_2022_28	55.1397	7.41333	4389.06	17.8	Ctenophora	Mnemiopsis leidyi	1	1	1	1	22.55	0.227839	0.00405554	0.00142826	0.025423	Jaspers, C., Møller, E.F., Kiørboe, T., 2015. Reproduction rates under variable food conditions and starvation in Mnemiopsis leidyi: Significance for the invasion success of a ctenophore. J. Plankton Res. 37, 1011-1018.
Denmark	winter	IBTS_Q1_DK_2022	2	2	2022	North sea	IBTS_Q1_DK_2022_28	55.1397	7.41333	4389.06	17.8	Ctenophora	Mnemiopsis leidyi	1	1	1	1	22.8	0.227839	0.00405554	0.00147369	0.0262317	Jaspers, C., Møller, E.F., Kiørboe, T., 2015. Reproduction rates under variable food conditions and starvation in Mnemiopsis leidyi: Significance for the invasion success of a ctenophore. J. Plankton Res. 37, 1011-1018.
Denmark	winter	IBTS_Q1_DK_2022	2	2	2022	North sea	IBTS_Q1_DK_2022_28	55.1397	7.41333	4389.06	17.8	Ctenophora	Mnemiopsis leidyi	1	1	1	1	21.23	0.227839	0.00405554	0.0012034	0.0214205	Jaspers, C., Møller, E.F., Kiørboe, T., 2015. Reproduction rates under variable food conditions and starvation in Mnemiopsis leidyi: Significance for the invasion success of a ctenophore. J. Plankton Res. 37, 1011-1018.
Denmark	winter	IBTS_Q1_DK_2022	2	2	2022	North sea	IBTS_Q1_DK_2022_28	55.1397	7.41333	4389.06	17.8	Ctenophora	Mnemiopsis leidyi	1	1	1	1	21.95	0.227839	0.00405554	0.00132296	0.0235486	Jaspers, C., Møller, E.F., Kiørboe, T., 2015. Reproduction rates under variable food conditions and starvation in Mnemiopsis leidyi: Significance for the invasion success of a ctenophore. J. Plankton Res. 37, 1011-1018.
Denmark	winter	IBTS_Q1_DK_2022	2	2	2022	North sea	IBTS_Q1_DK_2022_28	55.1397	7.41333	4389.06	17.8	Ctenophora	Mnemiopsis leidyi	1	1	1	1	29.56	0.227839	0.00405554	0.00308086	0.0548393	Jaspers, C., Møller, E.F., Kiørboe, T., 2015. Reproduction rates under variable food conditions and starvation in Mnemiopsis leidyi: Significance for the invasion success of a ctenophore. J. Plankton Res. 37, 1011-1018.
Denmark	winter	IBTS_Q1_DK_2022	2	2	2022	North sea	IBTS_Q1_DK_2022_28	55.1397	7.41333	4389.06	17.8	Ctenophora	Mnemiopsis leidyi	1	1	1	1	22.16	0.227839	0.00405554	0.00135922	0.0241941	Jaspers, C., Møller, E.F., Kiørboe, T., 2015. Reproduction rates under variable food conditions and starvation in Mnemiopsis leidyi: Significance for the invasion success of a ctenophore. J. Plankton Res. 37, 1011-1018.
Denmark	winter	IBTS_Q1_DK_2022	2	2	2022	North sea	IBTS_Q1_DK_2022_28	55.1397	7.41333	4389.06	17.8	Ctenophora	Mnemiopsis leidyi	1	1	1	1	28.84	0.227839	0.00405554	0.00287248	0.0511302	Jaspers, C., Møller, E.F., Kiørboe, T., 2015. Reproduction rates under variable food conditions and starvation in Mnemiopsis leidyi: Significance for the invasion success of a ctenophore. J. Plankton Res. 37, 1011-1018.
Denmark	winter	IBTS_Q1_DK_2022	2	2	2022	North sea	IBTS_Q1_DK_2022_28	55.1397	7.41333	4389.06	17.8	Ctenophora	Mnemiopsis leidyi	1	1	1	1	12.69	0.227839	0.00405554	0.000279063	0.00496732	Jaspers, C., Møller, E.F., Kiørboe, T., 2015. Reproduction rates under variable food conditions and starvation in Mnemiopsis leidyi: Significance for the invasion success of a ctenophore. J. Plankton Res. 37, 1011-1018.
Denmark	winter	IBTS_Q1_DK_2022	2	2	2022	North sea	IBTS_Q1_DK_2022_28	55.1397	7.41333	4389.06	17.8	Ctenophora	Mnemiopsis leidyi	1	1	1	1	18.33	0.227839	0.00405554	0.000792962	0.0141147	Jaspers, C., Møller, E.F., Kiørboe, T., 2015. Reproduction rates under variable food conditions and starvation in Mnemiopsis leidyi: Significance for the invasion success of a ctenophore. J. Plankton Res. 37, 1011-1018.
Denmark	winter	IBTS_Q1_DK_2022	2	2	2022	North sea	IBTS_Q1_DK_2022_28	55.1397	7.41333	4389.06	17.8	Ctenophora	Mnemiopsis leidyi	1	1	1	1	16.84	0.227839	0.00405554	0.000623279	0.0110944	Jaspers, C., Møller, E.F., Kiørboe, T., 2015. Reproduction rates under variable food conditions and starvation in Mnemiopsis leidyi: Significance for the invasion success of a ctenophore. J. Plankton Res. 37, 1011-1018.
Denmark	winter	IBTS_Q1_DK_2022	2	2	2022	North sea	IBTS_Q1_DK_2022_28	55.1397	7.41333	4389.06	17.8	Ctenophora	Mnemiopsis leidyi	1	1	1	1	14.66	0.227839	0.00405554	0.000420428	0.00748362	Jaspers, C., Møller, E.F., Kiørboe, T., 2015. Reproduction rates under variable food conditions and starvation in Mnemiopsis leidyi: Significance for the invasion success of a ctenophore. J. Plankton Res. 37, 1011-1018.
Denmark	winter	IBTS_Q1_DK_2022	2	2	2022	North sea	IBTS_Q1_DK_2022_28	55.1397	7.41333	4389.06	17.8	Ctenophora	Mnemiopsis leidyi	1	1	1	1	14.71	0.227839	0.00405554	0.000424513	0.00755633	Jaspers, C., Møller, E.F., Kiørboe, T., 2015. Reproduction rates under variable food conditions and starvation in Mnemiopsis leidyi: Significance for the invasion success of a ctenophore. J. Plankton Res. 37, 1011-1018.
Denmark	winter	IBTS_Q1_DK_2022	2	2	2022	North sea	IBTS_Q1_DK_2022_28	55.1397	7.41333	4389.06	17.8	Ctenophora	Mnemiopsis leidyi	1	1	1	1	19.53	0.227839	0.00405554	0.000949436	0.0169	Jaspers, C., Møller, E.F., Kiørboe, T., 2015. Reproduction rates under variable food conditions and starvation in Mnemiopsis leidyi: Significance for the invasion success of a ctenophore. J. Plankton Res. 37, 1011-1018.
Denmark	winter	IBTS_Q1_DK_2022	2	2	2022	North sea	IBTS_Q1_DK_2022_28	55.1397	7.41333	4389.06	17.8	Ctenophora	Mnemiopsis leidyi	1	1	1	1	25.52	0.227839	0.00405554	0.00202961	0.036127	Jaspers, C., Møller, E.F., Kiørboe, T., 2015. Reproduction rates under variable food conditions and starvation in Mnemiopsis leidyi: Significance for the invasion success of a ctenophore. J. Plankton Res. 37, 1011-1018.
Denmark	winter	IBTS_Q1_DK_2022	2	2	2022	North sea	IBTS_Q1_DK_2022_28	55.1397	7.41333	4389.06	17.8	Ctenophora	Mnemiopsis leidyi	1	1	1	1	26.53	0.227839	0.00405554	0.00226613	0.0403371	Jaspers, C., Møller, E.F., Kiørboe, T., 2015. Reproduction rates under variable food conditions and starvation in Mnemiopsis leidyi: Significance for the invasion success of a ctenophore. J. Plankton Res. 37, 1011-1018.
Denmark	winter	IBTS_Q1_DK_2022	2	2	2022	North sea	IBTS_Q1_DK_2022_28	55.1397	7.41333	4389.06	17.8	Ctenophora	Mnemiopsis leidyi	1	1	1	1	25.42	0.227839	0.00405554	0.0020071	0.0357264	Jaspers, C., Møller, E.F., Kiørboe, T., 2015. Reproduction rates under variable food conditions and starvation in Mnemiopsis leidyi: Significance for the invasion success of a ctenophore. J. Plankton Res. 37, 1011-1018.
Denmark	winter	IBTS_Q1_DK_2022	2	2	2022	North sea	IBTS_Q1_DK_2022_28	55.1397	7.41333	4389.06	17.8	Ctenophora	Mnemiopsis leidyi	1	1	1	1	13.88	0.227839	0.00405554	0.000359962	0.00640733	Jaspers, C., Møller, E.F., Kiørboe, T., 2015. Reproduction rates under variable food conditions and starvation in Mnemiopsis leidyi: Significance for the invasion success of a ctenophore. J. Plankton Res. 37, 1011-1018.
Denmark	winter	IBTS_Q1_DK_2022	2	2	2022	North sea	IBTS_Q1_DK_2022_28	55.1397	7.41333	4389.06	17.8	Ctenophora	Mnemiopsis leidyi	1	1	1	1	29.76	0.227839	0.00405554	0.00314043	0.0558996	Jaspers, C., Møller, E.F., Kiørboe, T., 2015. Reproduction rates under variable food conditions and starvation in Mnemiopsis leidyi: Significance for the invasion success of a ctenophore. J. Plankton Res. 37, 1011-1018.
Denmark	winter	IBTS_Q1_DK_2022	2	2	2022	North sea	IBTS_Q1_DK_2022_28	55.1397	7.41333	4389.06	17.8	Ctenophora	Mnemiopsis leidyi	1	1	1	1	19.47	0.227839	0.00405554	0.000941175	0.0167529	Jaspers, C., Møller, E.F., Kiørboe, T., 2015. Reproduction rates under variable food conditions and starvation in Mnemiopsis leidyi: Significance for the invasion success of a ctenophore. J. Plankton Res. 37, 1011-1018.
Denmark	winter	IBTS_Q1_DK_2022	2	2	2022	North sea	IBTS_Q1_DK_2022_28	55.1397	7.41333	4389.06	17.8	Ctenophora	Mnemiopsis leidyi	1	1	1	1	21.39	0.227839	0.00405554	0.00122933	0.0218821	Jaspers, C., Møller, E.F., Kiørboe, T., 2015. Reproduction rates under variable food conditions and starvation in Mnemiopsis leidyi: Significance for the invasion success of a ctenophore. J. Plankton Res. 37, 1011-1018.
Denmark	winter	IBTS_Q1_DK_2022	2	2	2022	North sea	IBTS_Q1_DK_2022_28	55.1397	7.41333	4389.06	17.8	Ctenophora	Mnemiopsis leidyi	1	1	1	1	16.99	0.227839	0.00405554	0.000639176	0.0113773	Jaspers, C., Møller, E.F., Kiørboe, T., 2015. Reproduction rates under variable food conditions and starvation in Mnemiopsis leidyi: Significance for the invasion success of a ctenophore. J. Plankton Res. 37, 1011-1018.
Denmark	winter	IBTS_Q1_DK_2022	2	2	2022	North sea	IBTS_Q1_DK_2022_28	55.1397	7.41333	4389.06	17.8	Ctenophora	Mnemiopsis leidyi	1	1	1	1	20.07	0.227839	0.00405554	0.0010259	0.018261	Jaspers, C., Møller, E.F., Kiørboe, T., 2015. Reproduction rates under variable food conditions and starvation in Mnemiopsis leidyi: Significance for the invasion success of a ctenophore. J. Plankton Res. 37, 1011-1018.
Denmark	winter	IBTS_Q1_DK_2022	2	2	2022	North sea	IBTS_Q1_DK_2022_28	55.1397	7.41333	4389.06	17.8	Ctenophora	Mnemiopsis leidyi	1	1	1	1	16.6	0.227839	0.00405554	0.000598381	0.0106512	Jaspers, C., Møller, E.F., Kiørboe, T., 2015. Reproduction rates under variable food conditions and starvation in Mnemiopsis leidyi: Significance for the invasion success of a ctenophore. J. Plankton Res. 37, 1011-1018.
Denmark	winter	IBTS_Q1_DK_2022	2	2	2022	North sea	IBTS_Q1_DK_2022_28	55.1397	7.41333	4389.06	17.8	Ctenophora	Mnemiopsis leidyi	1	1	1	1	20.3	0.227839	0.00405554	0.00105964	0.0188617	Jaspers, C., Møller, E.F., Kiørboe, T., 2015. Reproduction rates under variable food conditions and starvation in Mnemiopsis leidyi: Significance for the invasion success of a ctenophore. J. Plankton Res. 37, 1011-1018.
[truncated: 70,810 more rows]
